# Supplementary material for: FXR antagonism of NSAIDs contributes to drug-induced liver injury identified by systems pharmacology approach
Source: Sci Rep. 2015 Jan 29;5:8114. doi: 10.1038/srep08114 (PMC4310094; doi:10.1038/srep08114)
Supplement: Supplementary Information — Supplementary Table S1 [file srep08114-s1.xls]

## Sheet: NSAIDs
NSAID_name	NSAID_DrugBank_IDs	Drug_SMILES
Acetaminophen	DB00316	CC(=O)NC1=CC=C(O)C=C1
Aspirin	DB00945	CC(=O)OC1=CC=CC=C1C(O)=O
Auranofin	DB00995	CCP(CC)(CC)=[Au]S[C@@H]1O[C@H](COC(C)=O)[C@@H](OC(C)=O)[C@H](OC(C)=O)[C@H]1OC(C)=O
Bromfenac	DB00963	NC1=C(CC(O)=O)C=CC=C1C(=O)C1=CC=C(Br)C=C1
Carprofen	DB00821	CC(C(O)=O)C1=CC2=C(C=C1)C1=C(N2)C=CC(Cl)=C1
Celecoxib	DB00482	CC1=CC=C(C=C1)C1=CC(=NN1C1=CC=C(C=C1)S(N)(=O)=O)C(F)(F)F
Diclofenac	DB00586	OC(=O)CC1=CC=CC=C1NC1=C(Cl)C=CC=C1Cl
Diflunisal	DB00861	OC(=O)C1=C(O)C=CC(=C1)C1=C(F)C=C(F)C=C1
Etodolac	DB00749	CCC1=C2NC3=C(CCOC3(CC)CC(O)=O)C2=CC=C1
Fenoprofen	DB00573	CC(C(O)=O)C1=CC(OC2=CC=CC=C2)=CC=C1
Flurbiprofen	DB00712	CC(C(O)=O)C1=CC(F)=C(C=C1)C1=CC=CC=C1
Ibuprofen	DB01050	CC(C)CC1=CC=C(C=C1)C(C)C(O)=O
Indomethacin	DB00328	COC1=CC2=C(C=C1)N(C(=O)C1=CC=C(Cl)C=C1)C(C)=C2CC(O)=O
Ketoprofen	DB01009	CC(C(O)=O)C1=CC(=CC=C1)C(=O)C1=CC=CC=C1
Lornoxicam	DB06725	CN1\C(=C(\O)NC2=CC=CC=N2)C(=O)C2=C(C=C(Cl)S2)S1(=O)=O
Lumiracoxib	DB01283	CC1=CC=C(NC2=C(Cl)C=CC=C2F)C(CC(O)=O)=C1
Magnesium salicylate	DB01397	[Mg++].OC1=CC=CC=C1C([O-])=O.OC1=CC=CC=C1C([O-])=O
Meclofenamic acid	DB00939	CC1=C(Cl)C(NC2=CC=CC=C2C(O)=O)=C(Cl)C=C1
Mefenamic acid	DB00784	CC1=C(C)C(NC2=CC=CC=C2C(O)=O)=CC=C1
Misoprostol	DB00929	CCCCC(C)(O)C\C=C\[C@H]1[C@H](O)CC(=O)[C@@H]1CCCCCCC(=O)OC
Nabumetone	DB00461	COC1=CC2=C(C=C1)C=C(CCC(C)=O)C=C2
Naproxen	DB00788	COC1=CC2=C(C=C1)C=C(C=C2)[C@H](C)C(O)=O
Phenylbutazone	DB00812	CCCCC1C(=O)N(N(C1=O)C1=CC=CC=C1)C1=CC=CC=C1
Piroxicam	DB00554	CN1C(C(=O)NC2=NC=CC=C2)=C(O)C2=C(C=CC=C2)S1(=O)=O
Rofecoxib	DB00533	CS(=O)(=O)C1=CC=C(C=C1)C1=C(C(=O)OC1)C1=CC=CC=C1
Tenoxicam	DB00469	CN1\C(=C(/O)NC2=CC=CC=N2)C(=O)C2=C(C=CS2)S1(=O)=O
Tiaprofenic acid	DB01600	CC(C(O)=O)C1=CC=C(S1)C(=O)C1=CC=CC=C1
Valdecoxib	DB00580	CC1=C(C(=NO1)C1=CC=CC=C1)C1=CC=C(C=C1)S(N)(=O)=O

## Sheet: Liver disease terms
Liver disease terms	Disease IDs
Liver Cirrhosis	C0023890
Liver Cirrhosis, Biliary	C0023892
Liver Diseases	C0023895
Liver Neoplasms	C0023903
Liver Diseases, Alcoholic	C0023896
Liver Failure	C0085605
Liver Failure, Acute	C0162557
Liver Abscess	C0023885
Liver Cirrhosis, Alcoholic	C0023891

## Sheet: NSAID-SE network
DrugBank_ID	Drug_name	Chemical_ID	Side effect Name	Side effect (disease) ID	Drug_name
DB00316	Acetaminophen	MESHID:D000082	Abnormalities, Drug-Induced	MESHID:D000014	Acetaminophen
DB00316	Acetaminophen	MESHID:D000082	abscess	MESHID:D000038	Acetaminophen
DB00316	Acetaminophen	MESHID:D000082	Acidosis	MESHID:D000138	Acetaminophen
DB00316	Acetaminophen	MESHID:D000082	Acidosis, Lactic	MESHID:D000140	Acetaminophen
DB00316	Acetaminophen	MESHID:D000082	Acne	MESHID:D000152	Acetaminophen
DB00316	Acetaminophen	MESHID:D000082	adrenal neoplasm	MESHID:D000310	Acetaminophen
DB00316	Acetaminophen	MESHID:D000082	Airway Obstruction	MESHID:D000402	Acetaminophen
DB00316	Acetaminophen	MESHID:D000082	Amnesia	MESHID:D000647	Acetaminophen
DB00316	Acetaminophen	MESHID:D000082	Anaphylaxis	MESHID:D000707	Acetaminophen
DB00316	Acetaminophen	MESHID:D000082	Anemia	MESHID:D000740	Acetaminophen
DB00316	Acetaminophen	MESHID:D000082	Anemia, Hemolytic	MESHID:D000743	Acetaminophen
DB00316	Acetaminophen	MESHID:D000082	Angioedema	MESHID:D000799	Acetaminophen
DB00316	Acetaminophen	MESHID:D000082	Anorexia	MESHID:D000855	Acetaminophen
DB00316	Acetaminophen	MESHID:D000082	Anoxia	MESHID:D000860	Acetaminophen
DB00316	Acetaminophen	MESHID:D000082	Anuria	MESHID:D001002	Acetaminophen
DB00316	Acetaminophen	MESHID:D000082	Anxiety	MESHID:D001007	Acetaminophen
DB00316	Acetaminophen	MESHID:D000082	aortic regurgitation	MESHID:D001022	Acetaminophen
DB00316	Acetaminophen	MESHID:D000082	aortic stenosis	MESHID:D001024	Acetaminophen
DB00316	Acetaminophen	MESHID:D000082	Apnea	MESHID:D001049	Acetaminophen
DB00316	Acetaminophen	MESHID:D000082	eating disorder	MESHID:D001068	Acetaminophen
DB00316	Acetaminophen	MESHID:D000082	Arrhythmia	MESHID:D001145	Acetaminophen
DB00316	Acetaminophen	MESHID:D000082	Arteriosclerosis	MESHID:D001161	Acetaminophen
DB00316	Acetaminophen	MESHID:D000082	Arthritis, Rheumatoid	MESHID:D001172	Acetaminophen
DB00316	Acetaminophen	MESHID:D000082	ascites	MESHID:D001201	Acetaminophen
DB00316	Acetaminophen	MESHID:D000082	asthenia	MESHID:D001247	Acetaminophen
DB00316	Acetaminophen	MESHID:D000082	Asthma	MESHID:D001249	Acetaminophen
DB00316	Acetaminophen	MESHID:D000082	atelectasis	MESHID:D001261	Acetaminophen
DB00316	Acetaminophen	MESHID:D000082	Atrial Fibrillation	MESHID:D001281	Acetaminophen
DB00316	Acetaminophen	MESHID:D000082	atrial flutter	MESHID:D001282	Acetaminophen
DB00316	Acetaminophen	MESHID:D000082	Autistic Disorder	MESHID:D001321	Acetaminophen
DB00316	Acetaminophen	MESHID:D000082	Back Ache	MESHID:D001416	Acetaminophen
DB00316	Acetaminophen	MESHID:D000082	extrapyramidal disorder	MESHID:D001480	Acetaminophen
DB00316	Acetaminophen	MESHID:D000082	Mental Disorders	MESHID:D001523	Acetaminophen
DB00316	Acetaminophen	MESHID:D000082	Bile Duct Diseases	MESHID:D001649	Acetaminophen
DB00316	Acetaminophen	MESHID:D000082	Biliary Tract Diseases	MESHID:D001660	Acetaminophen
DB00316	Acetaminophen	MESHID:D000082	Urinary Bladder Neoplasms	MESHID:D001749	Acetaminophen
DB00316	Acetaminophen	MESHID:D000082	bleb	MESHID:D001768	Acetaminophen
DB00316	Acetaminophen	MESHID:D000082	body temperature	MESHID:D001831	Acetaminophen
DB00316	Acetaminophen	MESHID:D000082	Bradycardia	MESHID:D001919	Acetaminophen
DB00316	Acetaminophen	MESHID:D000082	Brain Diseases	MESHID:D001927	Acetaminophen
DB00316	Acetaminophen	MESHID:D000082	metabolic encephalopathy	MESHID:D001928	Acetaminophen
DB00316	Acetaminophen	MESHID:D000082	Brain Edema	MESHID:D001929	Acetaminophen
DB00316	Acetaminophen	MESHID:D000082	bronchiolitis	MESHID:D001988	Acetaminophen
DB00316	Acetaminophen	MESHID:D000082	bronchitis	MESHID:D001991	Acetaminophen
DB00316	Acetaminophen	MESHID:D000082	bruxism	MESHID:D002012	Acetaminophen
DB00316	Acetaminophen	MESHID:D000082	Carcinoma, Renal Cell	MESHID:D002292	Acetaminophen
DB00316	Acetaminophen	MESHID:D000082	congestive cardiomyopathy	MESHID:D002311	Acetaminophen
DB00316	Acetaminophen	MESHID:D000082	Cardiovascular Diseases	MESHID:D002318	Acetaminophen
DB00316	Acetaminophen	MESHID:D000082	carotid artery disease	MESHID:D002340	Acetaminophen
DB00316	Acetaminophen	MESHID:D000082	Catalepsy	MESHID:D002375	Acetaminophen
DB00316	Acetaminophen	MESHID:D000082	Cataract	MESHID:D002386	Acetaminophen
DB00316	Acetaminophen	MESHID:D000082	cellulitis	MESHID:D002481	Acetaminophen
DB00316	Acetaminophen	MESHID:D000082	cerebral arteriosclerosis	MESHID:D002537	Acetaminophen
DB00316	Acetaminophen	MESHID:D000082	chest pain	MESHID:D002637	Acetaminophen
DB00316	Acetaminophen	MESHID:D000082	Cholestasis	MESHID:D002779	Acetaminophen
DB00316	Acetaminophen	MESHID:D000082	Colonic Neoplasms	MESHID:D003110	Acetaminophen
DB00316	Acetaminophen	MESHID:D000082	colonic polyp	MESHID:D003111	Acetaminophen
DB00316	Acetaminophen	MESHID:D000082	colonic pseudo-obstruction	MESHID:D003112	Acetaminophen
DB00316	Acetaminophen	MESHID:D000082	Coma	MESHID:D003128	Acetaminophen
DB00316	Acetaminophen	MESHID:D000082	Confusion	MESHID:D003221	Acetaminophen
DB00316	Acetaminophen	MESHID:D000082	depressed level of consciousness	MESHID:D003244	Acetaminophen
DB00316	Acetaminophen	MESHID:D000082	Constipation	MESHID:D003248	Acetaminophen
DB00316	Acetaminophen	MESHID:D000082	Cough	MESHID:D003371	Acetaminophen
DB00316	Acetaminophen	MESHID:D000082	Crohn Disease	MESHID:D003424	Acetaminophen
DB00316	Acetaminophen	MESHID:D000082	Death, Sudden	MESHID:D003645	Acetaminophen
DB00316	Acetaminophen	MESHID:D000082	decubitus ulcer	MESHID:D003668	Acetaminophen
DB00316	Acetaminophen	MESHID:D000082	deglutition disorder	MESHID:D003680	Acetaminophen
DB00316	Acetaminophen	MESHID:D000082	dehydration	MESHID:D003681	Acetaminophen
DB00316	Acetaminophen	MESHID:D000082	demyelination	MESHID:D003711	Acetaminophen
DB00316	Acetaminophen	MESHID:D000082	Drug Eruptions	MESHID:D003875	Acetaminophen
DB00316	Acetaminophen	MESHID:D000082	contact dermatitis	MESHID:D003877	Acetaminophen
DB00316	Acetaminophen	MESHID:D000082	diarrhea	MESHID:D003967	Acetaminophen
DB00316	Acetaminophen	MESHID:D000082	Diplopia	MESHID:D004172	Acetaminophen
DB00316	Acetaminophen	MESHID:D000082	Disease Models, Animal	MESHID:D004195	Acetaminophen
DB00316	Acetaminophen	MESHID:D000082	diverticulum	MESHID:D004240	Acetaminophen
DB00316	Acetaminophen	MESHID:D000082	dizziness	MESHID:D004244	Acetaminophen
DB00316	Acetaminophen	MESHID:D000082	Drug Hypersensitivity	MESHID:D004342	Acetaminophen
DB00316	Acetaminophen	MESHID:D000082	drug interaction	MESHID:D004347	Acetaminophen
DB00316	Acetaminophen	MESHID:D000082	Drug Toxicity	MESHID:D004362	Acetaminophen
DB00316	Acetaminophen	MESHID:D000082	duodenal ulcer	MESHID:D004381	Acetaminophen
DB00316	Acetaminophen	MESHID:D000082	dystonia	MESHID:D004421	Acetaminophen
DB00316	Acetaminophen	MESHID:D000082	encephalitis	MESHID:D004660	Acetaminophen
DB00316	Acetaminophen	MESHID:D000082	endocarditis	MESHID:D004696	Acetaminophen
DB00316	Acetaminophen	MESHID:D000082	Epidermal Necrolysis, Toxic	MESHID:D004816	Acetaminophen
DB00316	Acetaminophen	MESHID:D000082	aura	MESHID:D004827	Acetaminophen
DB00316	Acetaminophen	MESHID:D000082	Epilepsy, Tonic-Clonic	MESHID:D004830	Acetaminophen
DB00316	Acetaminophen	MESHID:D000082	erythema	MESHID:D004890	Acetaminophen
DB00316	Acetaminophen	MESHID:D000082	Exanthema	MESHID:D005076	Acetaminophen
DB00316	Acetaminophen	MESHID:D000082	Exophthalmos	MESHID:D005094	Acetaminophen
DB00316	Acetaminophen	MESHID:D000082	Facial Pain	MESHID:D005157	Acetaminophen
DB00316	Acetaminophen	MESHID:D000082	facial palsy	MESHID:D005158	Acetaminophen
DB00316	Acetaminophen	MESHID:D000082	failure to thrive	MESHID:D005183	Acetaminophen
DB00316	Acetaminophen	MESHID:D000082	Fatigue	MESHID:D005221	Acetaminophen
DB00316	Acetaminophen	MESHID:D000082	Fatty Liver	MESHID:D005234	Acetaminophen
DB00316	Acetaminophen	MESHID:D000082	Fetal Death	MESHID:D005313	Acetaminophen
DB00316	Acetaminophen	MESHID:D000082	Fever	MESHID:D005334	Acetaminophen
DB00316	Acetaminophen	MESHID:D000082	fistula	MESHID:D005402	Acetaminophen
DB00316	Acetaminophen	MESHID:D000082	gambling	MESHID:D005715	Acetaminophen
DB00316	Acetaminophen	MESHID:D000082	Gastritis	MESHID:D005756	Acetaminophen
DB00316	Acetaminophen	MESHID:D000082	gastroenteritis	MESHID:D005759	Acetaminophen
DB00316	Acetaminophen	MESHID:D000082	Granuloma	MESHID:D006099	Acetaminophen
DB00316	Acetaminophen	MESHID:D000082	Hallucinations	MESHID:D006212	Acetaminophen
DB00316	Acetaminophen	MESHID:D000082	Headache	MESHID:D006261	Acetaminophen
DB00316	Acetaminophen	MESHID:D000082	cardiac disease	MESHID:D006331	Acetaminophen
DB00316	Acetaminophen	MESHID:D000082	cardiac murmur	MESHID:D006337	Acetaminophen
DB00316	Acetaminophen	MESHID:D000082	Hemolysis	MESHID:D006461	Acetaminophen
DB00316	Acetaminophen	MESHID:D000082	Hemorrhage	MESHID:D006470	Acetaminophen
DB00316	Acetaminophen	MESHID:D000082	Gastrointestinal Hemorrhage	MESHID:D006471	Acetaminophen
DB00316	Acetaminophen	MESHID:D000082	Hepatic Encephalopathy	MESHID:D006501	Acetaminophen
DB00316	Acetaminophen	MESHID:D000082	Hepatitis	MESHID:D006505	Acetaminophen
DB00316	Acetaminophen	MESHID:D000082	Carcinoma, Hepatocellular	MESHID:D006528	Acetaminophen
DB00316	Acetaminophen	MESHID:D000082	Hepatomegaly	MESHID:D006529	Acetaminophen
DB00316	Acetaminophen	MESHID:D000082	enterocele	MESHID:D006547	Acetaminophen
DB00316	Acetaminophen	MESHID:D000082	umbilical hernia	MESHID:D006554	Acetaminophen
DB00316	Acetaminophen	MESHID:D000082	Hyperalgesia	MESHID:D006930	Acetaminophen
DB00316	Acetaminophen	MESHID:D000082	Hypercapnia	MESHID:D006935	Acetaminophen
DB00316	Acetaminophen	MESHID:D000082	Hyperemia	MESHID:D006940	Acetaminophen
DB00316	Acetaminophen	MESHID:D000082	Hyperesthesia	MESHID:D006941	Acetaminophen
DB00316	Acetaminophen	MESHID:D000082	hyperhidrosis	MESHID:D006945	Acetaminophen
DB00316	Acetaminophen	MESHID:D000082	Hyperplasia	MESHID:D006965	Acetaminophen
DB00316	Acetaminophen	MESHID:D000082	allergies	MESHID:D006967	Acetaminophen
DB00316	Acetaminophen	MESHID:D000082	Hypertension	MESHID:D006973	Acetaminophen
DB00316	Acetaminophen	MESHID:D000082	portal hypertension	MESHID:D006975	Acetaminophen
DB00316	Acetaminophen	MESHID:D000082	pulmonary hypertension	MESHID:D006976	Acetaminophen
DB00316	Acetaminophen	MESHID:D000082	Hypertrophy	MESHID:D006984	Acetaminophen
DB00316	Acetaminophen	MESHID:D000082	Hyperventilation	MESHID:D006985	Acetaminophen
DB00316	Acetaminophen	MESHID:D000082	Hypoglycemia	MESHID:D007003	Acetaminophen
DB00316	Acetaminophen	MESHID:D000082	anhidrosis	MESHID:D007007	Acetaminophen
DB00316	Acetaminophen	MESHID:D000082	Hypokalemia	MESHID:D007008	Acetaminophen
DB00316	Acetaminophen	MESHID:D000082	hypoparathyroidism	MESHID:D007011	Acetaminophen
DB00316	Acetaminophen	MESHID:D000082	Hypotension	MESHID:D007022	Acetaminophen
DB00316	Acetaminophen	MESHID:D000082	Hypothermia	MESHID:D007035	Acetaminophen
DB00316	Acetaminophen	MESHID:D000082	ileitis	MESHID:D007079	Acetaminophen
DB00316	Acetaminophen	MESHID:D000082	impetigo	MESHID:D007169	Acetaminophen
DB00316	Acetaminophen	MESHID:D000082	infection	MESHID:D007239	Acetaminophen
DB00316	Acetaminophen	MESHID:D000082	Inflammation	MESHID:D007249	Acetaminophen
DB00316	Acetaminophen	MESHID:D000082	Insomnia	MESHID:D007319	Acetaminophen
DB00316	Acetaminophen	MESHID:D000082	intermittent claudication	MESHID:D007383	Acetaminophen
DB00316	Acetaminophen	MESHID:D000082	intestinal obstruction	MESHID:D007415	Acetaminophen
DB00316	Acetaminophen	MESHID:D000082	Jaundice	MESHID:D007565	Acetaminophen
DB00316	Acetaminophen	MESHID:D000082	Kidney Diseases	MESHID:D007674	Acetaminophen
DB00316	Acetaminophen	MESHID:D000082	Kidney Failure, Chronic	MESHID:D007676	Acetaminophen
DB00316	Acetaminophen	MESHID:D000082	Kidney Neoplasms	MESHID:D007680	Acetaminophen
DB00316	Acetaminophen	MESHID:D000082	Kidney Papillary Necrosis	MESHID:D007681	Acetaminophen
DB00316	Acetaminophen	MESHID:D000082	Kidney Tubular Necrosis, Acute	MESHID:D007683	Acetaminophen
DB00316	Acetaminophen	MESHID:D000082	Learning Disorders	MESHID:D007859	Acetaminophen
DB00316	Acetaminophen	MESHID:D000082	Leukopenia	MESHID:D007970	Acetaminophen
DB00316	Acetaminophen	MESHID:D000082	Liver Cirrhosis	MESHID:D008103	Acetaminophen
DB00316	Acetaminophen	MESHID:D000082	Liver Diseases	MESHID:D008107	Acetaminophen
DB00316	Acetaminophen	MESHID:D000082	Liver Neoplasms	MESHID:D008113	Acetaminophen
DB00316	Acetaminophen	MESHID:D000082	Liver Neoplasms, Experimental	MESHID:D008114	Acetaminophen
DB00316	Acetaminophen	MESHID:D000082	Long QT Syndrome	MESHID:D008133	Acetaminophen
DB00316	Acetaminophen	MESHID:D000082	Lung Diseases	MESHID:D008171	Acetaminophen
DB00316	Acetaminophen	MESHID:D000082	lung neoplasm	MESHID:D008175	Acetaminophen
DB00316	Acetaminophen	MESHID:D000082	Melanoma	MESHID:D008545	Acetaminophen
DB00316	Acetaminophen	MESHID:D000082	Melanoma, Experimental	MESHID:D008546	Acetaminophen
DB00316	Acetaminophen	MESHID:D000082	Aseptic meningitis	MESHID:D008582	Acetaminophen
DB00316	Acetaminophen	MESHID:D000082	Methemoglobinemia	MESHID:D008708	Acetaminophen
DB00316	Acetaminophen	MESHID:D000082	Migraine Disorders	MESHID:D008881	Acetaminophen
DB00316	Acetaminophen	MESHID:D000082	Multiple Myeloma	MESHID:D009101	Acetaminophen
DB00316	Acetaminophen	MESHID:D000082	Multiple Organ Failure	MESHID:D009102	Acetaminophen
DB00316	Acetaminophen	MESHID:D000082	multiple injuries	MESHID:D009104	Acetaminophen
DB00316	Acetaminophen	MESHID:D000082	Cardiomyopathies	MESHID:D009202	Acetaminophen
DB00316	Acetaminophen	MESHID:D000082	Myocardial Infarction	MESHID:D009203	Acetaminophen
DB00316	Acetaminophen	MESHID:D000082	Myoclonus	MESHID:D009207	Acetaminophen
DB00316	Acetaminophen	MESHID:D000082	myotonia	MESHID:D009222	Acetaminophen
DB00316	Acetaminophen	MESHID:D000082	nasopharyngitis	MESHID:D009304	Acetaminophen
DB00316	Acetaminophen	MESHID:D000082	Nausea	MESHID:D009325	Acetaminophen
DB00316	Acetaminophen	MESHID:D000082	Necrosis	MESHID:D009336	Acetaminophen
DB00316	Acetaminophen	MESHID:D000082	Nephritis	MESHID:D009393	Acetaminophen
DB00316	Acetaminophen	MESHID:D000082	Nephritis, Interstitial	MESHID:D009395	Acetaminophen
DB00316	Acetaminophen	MESHID:D000082	Nephrocalcinosis	MESHID:D009397	Acetaminophen
DB00316	Acetaminophen	MESHID:D000082	Nervous system disorder	MESHID:D009422	Acetaminophen
DB00316	Acetaminophen	MESHID:D000082	Neural Tube Defects	MESHID:D009436	Acetaminophen
DB00316	Acetaminophen	MESHID:D000082	Neuroleptic Malignant Syndrome	MESHID:D009459	Acetaminophen
DB00316	Acetaminophen	MESHID:D000082	Oliguria	MESHID:D009846	Acetaminophen
DB00316	Acetaminophen	MESHID:D000082	opportunistic infection	MESHID:D009894	Acetaminophen
DB00316	Acetaminophen	MESHID:D000082	Osteoarthritis	MESHID:D010003	Acetaminophen
DB00316	Acetaminophen	MESHID:D000082	osteomyelitis	MESHID:D010019	Acetaminophen
DB00316	Acetaminophen	MESHID:D000082	Pain	MESHID:D010146	Acetaminophen
DB00316	Acetaminophen	MESHID:D000082	Pain, Postoperative	MESHID:D010149	Acetaminophen
DB00316	Acetaminophen	MESHID:D000082	Pancreatitis	MESHID:D010195	Acetaminophen
DB00316	Acetaminophen	MESHID:D000082	Pancytopenia	MESHID:D010198	Acetaminophen
DB00316	Acetaminophen	MESHID:D000082	paraplegia	MESHID:D010264	Acetaminophen
DB00316	Acetaminophen	MESHID:D000082	parotitis	MESHID:D010309	Acetaminophen
DB00316	Acetaminophen	MESHID:D000082	periodontitis	MESHID:D010518	Acetaminophen
DB00316	Acetaminophen	MESHID:D000082	peritonitis	MESHID:D010538	Acetaminophen
DB00316	Acetaminophen	MESHID:D000082	Pleural Effusion	MESHID:D010996	Acetaminophen
DB00316	Acetaminophen	MESHID:D000082	aspiration pneumonia	MESHID:D011015	Acetaminophen
DB00316	Acetaminophen	MESHID:D000082	polyp	MESHID:D011127	Acetaminophen
DB00316	Acetaminophen	MESHID:D000082	Postoperative Complications	MESHID:D011183	Acetaminophen
DB00316	Acetaminophen	MESHID:D000082	Precancerous Conditions	MESHID:D011230	Acetaminophen
DB00316	Acetaminophen	MESHID:D000082	Pregnancy Complications	MESHID:D011248	Acetaminophen
DB00316	Acetaminophen	MESHID:D000082	Proteinuria	MESHID:D011507	Acetaminophen
DB00316	Acetaminophen	MESHID:D000082	Pruritus	MESHID:D011537	Acetaminophen
DB00316	Acetaminophen	MESHID:D000082	Psychomotor Agitation	MESHID:D011595	Acetaminophen
DB00316	Acetaminophen	MESHID:D000082	Pulmonary Edema	MESHID:D011654	Acetaminophen
DB00316	Acetaminophen	MESHID:D000082	Purpura	MESHID:D011693	Acetaminophen
DB00316	Acetaminophen	MESHID:D000082	Purpura, Schoenlein-Henoch	MESHID:D011695	Acetaminophen
DB00316	Acetaminophen	MESHID:D000082	radius fracture	MESHID:D011885	Acetaminophen
DB00316	Acetaminophen	MESHID:D000082	renal artery stenosis	MESHID:D012078	Acetaminophen
DB00316	Acetaminophen	MESHID:D000082	mechanical ventilation	MESHID:D012121	Acetaminophen
DB00316	Acetaminophen	MESHID:D000082	Respiratory Hypersensitivity	MESHID:D012130	Acetaminophen
DB00316	Acetaminophen	MESHID:D000082	Respiratory Insufficiency	MESHID:D012131	Acetaminophen
DB00316	Acetaminophen	MESHID:D000082	Stridor	MESHID:D012135	Acetaminophen
DB00316	Acetaminophen	MESHID:D000082	Respiratory Tract Infections	MESHID:D012141	Acetaminophen
DB00316	Acetaminophen	MESHID:D000082	Retroperitoneal Fibrosis	MESHID:D012185	Acetaminophen
DB00316	Acetaminophen	MESHID:D000082	Rhabdomyolysis	MESHID:D012206	Acetaminophen
DB00316	Acetaminophen	MESHID:D000082	Seizures	MESHID:D012640	Acetaminophen
DB00316	Acetaminophen	MESHID:D000082	cardiogenic shock	MESHID:D012770	Acetaminophen
DB00316	Acetaminophen	MESHID:D000082	septic shock	MESHID:D012772	Acetaminophen
DB00316	Acetaminophen	MESHID:D000082	Sinusitis	MESHID:D012852	Acetaminophen
DB00316	Acetaminophen	MESHID:D000082	drowsiness	MESHID:D012894	Acetaminophen
DB00316	Acetaminophen	MESHID:D000082	Muscle spasms	MESHID:D013035	Acetaminophen
DB00316	Acetaminophen	MESHID:D000082	spinal cord compression	MESHID:D013117	Acetaminophen
DB00316	Acetaminophen	MESHID:D000082	staphylococcal infection	MESHID:D013203	Acetaminophen
DB00316	Acetaminophen	MESHID:D000082	Status Epilepticus	MESHID:D013226	Acetaminophen
DB00316	Acetaminophen	MESHID:D000082	stevens-johnson syndrome	MESHID:D013262	Acetaminophen
DB00316	Acetaminophen	MESHID:D000082	Stomach Diseases	MESHID:D013272	Acetaminophen
DB00316	Acetaminophen	MESHID:D000082	aphthous stomatitis	MESHID:D013281	Acetaminophen
DB00316	Acetaminophen	MESHID:D000082	subcutaneous emphysema	MESHID:D013352	Acetaminophen
DB00316	Acetaminophen	MESHID:D000082	Substance Withdrawal Syndrome	MESHID:D013375	Acetaminophen
DB00316	Acetaminophen	MESHID:D000082	attempted suicide	MESHID:D013406	Acetaminophen
DB00316	Acetaminophen	MESHID:D000082	Tachycardia	MESHID:D013610	Acetaminophen
DB00316	Acetaminophen	MESHID:D000082	Supraventricular tachycardia	MESHID:D013617	Acetaminophen
DB00316	Acetaminophen	MESHID:D000082	tetany	MESHID:D013746	Acetaminophen
DB00316	Acetaminophen	MESHID:D000082	Thrombosis	MESHID:D013927	Acetaminophen
DB00316	Acetaminophen	MESHID:D000082	thyroid cancer	MESHID:D013964	Acetaminophen
DB00316	Acetaminophen	MESHID:D000082	tooth extraction	MESHID:D014081	Acetaminophen
DB00316	Acetaminophen	MESHID:D000082	intention tremor	MESHID:D014202	Acetaminophen
DB00316	Acetaminophen	MESHID:D000082	Trismus	MESHID:D014313	Acetaminophen
DB00316	Acetaminophen	MESHID:D000082	ulcer	MESHID:D014456	Acetaminophen
DB00316	Acetaminophen	MESHID:D000082	ulna fracture	MESHID:D014458	Acetaminophen
DB00316	Acetaminophen	MESHID:D000082	Ureteral Neoplasms	MESHID:D014516	Acetaminophen
DB00316	Acetaminophen	MESHID:D000082	Ureteral Obstruction	MESHID:D014517	Acetaminophen
DB00316	Acetaminophen	MESHID:D000082	Urologic Diseases	MESHID:D014570	Acetaminophen
DB00316	Acetaminophen	MESHID:D000082	Urticaria	MESHID:D014581	Acetaminophen
DB00316	Acetaminophen	MESHID:D000082	Vascular Diseases	MESHID:D014652	Acetaminophen
DB00316	Acetaminophen	MESHID:D000082	ventricular fibrillation	MESHID:D014693	Acetaminophen
DB00316	Acetaminophen	MESHID:D000082	Vomiting	MESHID:D014839	Acetaminophen
DB00316	Acetaminophen	MESHID:D000082	Arthritis, Gouty	MESHID:D015210	Acetaminophen
DB00316	Acetaminophen	MESHID:D000082	Churg-Strauss Syndrome	MESHID:D015267	Acetaminophen
DB00316	Acetaminophen	MESHID:D000082	Overdose	MESHID:D015537	Acetaminophen
DB00316	Acetaminophen	MESHID:D000082	Abdominal Pain	MESHID:D015746	Acetaminophen
DB00316	Acetaminophen	MESHID:D000082	miosis	MESHID:D015877	Acetaminophen
DB00316	Acetaminophen	MESHID:D000082	Mydriasis	MESHID:D015878	Acetaminophen
DB00316	Acetaminophen	MESHID:D000082	Spinal fracture	MESHID:D016103	Acetaminophen
DB00316	Acetaminophen	MESHID:D000082	Torsades de Pointes	MESHID:D016171	Acetaminophen
DB00316	Acetaminophen	MESHID:D000082	helicobacter infection	MESHID:D016481	Acetaminophen
DB00316	Acetaminophen	MESHID:D000082	Cardiac Output, High	MESHID:D016534	Acetaminophen
DB00316	Acetaminophen	MESHID:D000082	Purpura, Thrombocytopenic, Idiopathic	MESHID:D016553	Acetaminophen
DB00316	Acetaminophen	MESHID:D000082	sudden cardiac death	MESHID:D016757	Acetaminophen
DB00316	Acetaminophen	MESHID:D000082	serratia infection	MESHID:D016868	Acetaminophen
DB00316	Acetaminophen	MESHID:D000082	Endometrial cancer	MESHID:D016889	Acetaminophen
DB00316	Acetaminophen	MESHID:D000082	carotid artery stenosis	MESHID:D016893	Acetaminophen
DB00316	Acetaminophen	MESHID:D000082	Liver Failure	MESHID:D017093	Acetaminophen
DB00316	Acetaminophen	MESHID:D000082	Liver Failure, Acute	MESHID:D017114	Acetaminophen
DB00316	Acetaminophen	MESHID:D000082	Tachycardia, Ventricular	MESHID:D017180	Acetaminophen
DB00316	Acetaminophen	MESHID:D000082	pyoderma gangrenosum	MESHID:D017511	Acetaminophen
DB00316	Acetaminophen	MESHID:D000082	Hypophosphatemia	MESHID:D017674	Acetaminophen
DB00316	Acetaminophen	MESHID:D000082	Vasculitis, Leukocytoclastic, Cutaneous	MESHID:D018366	Acetaminophen
DB00316	Acetaminophen	MESHID:D000082	bacterial pneumonia	MESHID:D018410	Acetaminophen
DB00316	Acetaminophen	MESHID:D000082	soft tissue infection	MESHID:D018461	Acetaminophen
DB00316	Acetaminophen	MESHID:D000082	left ventricular dysfunction	MESHID:D018487	Acetaminophen
DB00316	Acetaminophen	MESHID:D000082	Arthralgia	MESHID:D018771	Acetaminophen
DB00316	Acetaminophen	MESHID:D000082	Multiple Chemical Sensitivity	MESHID:D018777	Acetaminophen
DB00316	Acetaminophen	MESHID:D000082	mouth ulcer	MESHID:D019226	Acetaminophen
DB00316	Acetaminophen	MESHID:D000082	Blindness, Cortical	MESHID:D019575	Acetaminophen
DB00316	Acetaminophen	MESHID:D000082	Intracranial Hypertension	MESHID:D019586	Acetaminophen
DB00316	Acetaminophen	MESHID:D000082	Neurodegenerative Diseases	MESHID:D019636	Acetaminophen
DB00316	Acetaminophen	MESHID:D000082	Neurobehavioral Manifestations	MESHID:D019954	Acetaminophen
DB00316	Acetaminophen	MESHID:D000082	troponin t	MESHID:D020107	Acetaminophen
DB00316	Acetaminophen	MESHID:D000082	deep vein thromboses	MESHID:D020246	Acetaminophen
DB00316	Acetaminophen	MESHID:D000082	Postoperative Nausea and Vomiting	MESHID:D020250	Acetaminophen
DB00316	Acetaminophen	MESHID:D000082	Stroke	MESHID:D020521	Acetaminophen
DB00316	Acetaminophen	MESHID:D000082	Alcohol-Induced Disorders	MESHID:D020751	Acetaminophen
DB00316	Acetaminophen	MESHID:D000082	Headache Disorders	MESHID:D020773	Acetaminophen
DB00316	Acetaminophen	MESHID:D000082	Hypovolemia	MESHID:D020896	Acetaminophen
DB00316	Acetaminophen	MESHID:D000082	Hyperammonemia	MESHID:D022124	Acetaminophen
DB00316	Acetaminophen	MESHID:D000082	Hypoalbuminemia	MESHID:D034141	Acetaminophen
DB00316	Acetaminophen	MESHID:D000082	patellofemoral pain syndrome	MESHID:D046788	Acetaminophen
DB00316	Acetaminophen	MESHID:D000082	Renal Insufficiency	MESHID:D051437	Acetaminophen
DB00316	Acetaminophen	MESHID:D000082	Nephrolithiasis	MESHID:D053040	Acetaminophen
DB00316	Acetaminophen	MESHID:D000082	Azotemia	MESHID:D053099	Acetaminophen
DB00316	Acetaminophen	MESHID:D000082	Lethargy	MESHID:D053609	Acetaminophen
DB00316	Acetaminophen	MESHID:D000082	Spondylosis	MESHID:D055009	Acetaminophen
DB00316	Acetaminophen	MESHID:D000082	spinal osteoarthritis	MESHID:D055013	Acetaminophen
DB00316	Acetaminophen	MESHID:D000082	dysphonia	MESHID:D055154	Acetaminophen
DB00316	Acetaminophen	MESHID:D000082	Purpura Fulminans	MESHID:D055665	Acetaminophen
DB00316	Acetaminophen	MESHID:D000082	intervertebral disc degeneration	MESHID:D055959	Acetaminophen
DB00316	Acetaminophen	MESHID:D000082	Drug-Induced Liver Injury	MESHID:D056486	Acetaminophen
DB00316	Acetaminophen	MESHID:D000082	Drug-Induced Liver Injury, Chronic	MESHID:D056487	Acetaminophen
DB00316	Acetaminophen	MESHID:D000082	Vascular System Injuries	MESHID:D057772	Acetaminophen
DB00316	Acetaminophen	MESHID:D000082	Acute Kidney Injury	MESHID:D058186	Acetaminophen
DB00316	Acetaminophen	MESHID:D000082	abdominal compartment syndrome	MESHID:D059325	Acetaminophen
DB00316	Acetaminophen	MESHID:D000082	lacunar infarction	MESHID:D059409	Acetaminophen
DB00316	Acetaminophen	MESHID:D000082	anhedonia	MESHID:D059445	Acetaminophen
DB00316	Acetaminophen	MESHID:D000082	hernia repair	MESHID:D059685	Acetaminophen
DB00316	Acetaminophen	MESHID:D000082	abdominal mass	UMLSID:C0000734	Acetaminophen
DB00316	Acetaminophen	MESHID:D000082	anaemia	UMLSID:C0002871	Acetaminophen
DB00316	Acetaminophen	MESHID:D000082	angina	UMLSID:C0002962	Acetaminophen
DB00316	Acetaminophen	MESHID:D000082	joint arthroplasty	UMLSID:C0003893	Acetaminophen
DB00316	Acetaminophen	MESHID:D000082	Bacteraemia	UMLSID:C0004610	Acetaminophen
DB00316	Acetaminophen	MESHID:D000082	Clotting	UMLSID:C0005779	Acetaminophen
DB00316	Acetaminophen	MESHID:D000082	candidiasis of mouth	UMLSID:C0006849	Acetaminophen
DB00316	Acetaminophen	MESHID:D000082	carpal tunnel	UMLSID:C0007286	Acetaminophen
DB00316	Acetaminophen	MESHID:D000082	transient ischaemic attack	UMLSID:C0007787	Acetaminophen
DB00316	Acetaminophen	MESHID:D000082	cerebral vascular disorder	UMLSID:C0007820	Acetaminophen
DB00316	Acetaminophen	MESHID:D000082	abdominal discomfort	UMLSID:C0008033	Acetaminophen
DB00316	Acetaminophen	MESHID:D000082	bile duct stone	UMLSID:C0008350	Acetaminophen
DB00316	Acetaminophen	MESHID:D000082	confabulation	UMLSID:C0009676	Acetaminophen
DB00316	Acetaminophen	MESHID:D000082	Connective tissue disorder	UMLSID:C0009782	Acetaminophen
DB00316	Acetaminophen	MESHID:D000082	constipated	UMLSID:C0009806	Acetaminophen
DB00316	Acetaminophen	MESHID:D000082	arteriosclerotic heart disease	UMLSID:C0010054	Acetaminophen
DB00316	Acetaminophen	MESHID:D000082	CMV infection	UMLSID:C0010823	Acetaminophen
DB00316	Acetaminophen	MESHID:D000082	allergic dermatitis	UMLSID:C0011615	Acetaminophen
DB00316	Acetaminophen	MESHID:D000082	diabetes mellitus non-insulin-dependent	UMLSID:C0011860	Acetaminophen
DB00316	Acetaminophen	MESHID:D000082	Diarrhoea	UMLSID:C0011991	Acetaminophen
DB00316	Acetaminophen	MESHID:D000082	patent ductus arteriosis	UMLSID:C0013274	Acetaminophen
DB00316	Acetaminophen	MESHID:D000082	cartilage development disorder	UMLSID:C0013362	Acetaminophen
DB00316	Acetaminophen	MESHID:D000082	choking sensation	UMLSID:C0013404	Acetaminophen
DB00316	Acetaminophen	MESHID:D000082	ear ache	UMLSID:C0013456	Acetaminophen
DB00316	Acetaminophen	MESHID:D000082	Oedema	UMLSID:C0013604	Acetaminophen
DB00316	Acetaminophen	MESHID:D000082	Effusion	UMLSID:C0013687	Acetaminophen
DB00316	Acetaminophen	MESHID:D000082	androgen deficiency	UMLSID:C0014130	Acetaminophen
DB00316	Acetaminophen	MESHID:D000082	Lyell	UMLSID:C0014518	Acetaminophen
DB00316	Acetaminophen	MESHID:D000082	femur fracture	UMLSID:C0015802	Acetaminophen
DB00316	Acetaminophen	MESHID:D000082	body temperature increased	UMLSID:C0015967	Acetaminophen
DB00316	Acetaminophen	MESHID:D000082	gastric hyperplasia	UMLSID:C0017152	Acetaminophen
DB00316	Acetaminophen	MESHID:D000082	acid reflux	UMLSID:C0017168	Acetaminophen
DB00316	Acetaminophen	MESHID:D000082	Gastrointestinal disorder	UMLSID:C0017178	Acetaminophen
DB00316	Acetaminophen	MESHID:D000082	gastrointestinal bleed	UMLSID:C0017181	Acetaminophen
DB00316	Acetaminophen	MESHID:D000082	drug withdrawal headache	UMLSID:C0018681	Acetaminophen
DB00316	Acetaminophen	MESHID:D000082	Cardiac disorder	UMLSID:C0018799	Acetaminophen
DB00316	Acetaminophen	MESHID:D000082	Cardiac decompensation	UMLSID:C0018802	Acetaminophen
DB00316	Acetaminophen	MESHID:D000082	haematochezia	UMLSID:C0018932	Acetaminophen
DB00316	Acetaminophen	MESHID:D000082	blood in urine	UMLSID:C0018965	Acetaminophen
DB00316	Acetaminophen	MESHID:D000082	coughing blood	UMLSID:C0019079	Acetaminophen
DB00316	Acetaminophen	MESHID:D000082	hepatosplenomegaly	UMLSID:C0019214	Acetaminophen
DB00316	Acetaminophen	MESHID:D000082	hernia hiatal	UMLSID:C0019291	Acetaminophen
DB00316	Acetaminophen	MESHID:D000082	Hernia Inguinal	UMLSID:C0019294	Acetaminophen
DB00316	Acetaminophen	MESHID:D000082	Excess potassium	UMLSID:C0020461	Acetaminophen
DB00316	Acetaminophen	MESHID:D000082	mixed hyperlipidaemia	UMLSID:C0020474	Acetaminophen
DB00316	Acetaminophen	MESHID:D000082	blood calcium	UMLSID:C0020598	Acetaminophen
DB00316	Acetaminophen	MESHID:D000082	blood glucose decreased	UMLSID:C0020615	Acetaminophen
DB00316	Acetaminophen	MESHID:D000082	Hypokalaemia	UMLSID:C0020621	Acetaminophen
DB00316	Acetaminophen	MESHID:D000082	blood sodium	UMLSID:C0020625	Acetaminophen
DB00316	Acetaminophen	MESHID:D000082	arterial pressure NOS decreased	UMLSID:C0020649	Acetaminophen
DB00316	Acetaminophen	MESHID:D000082	bullous impetigo	UMLSID:C0021100	Acetaminophen
DB00316	Acetaminophen	MESHID:D000082	flu	UMLSID:C0021400	Acetaminophen
DB00316	Acetaminophen	MESHID:D000082	feeding tube insertion	UMLSID:C0021931	Acetaminophen
DB00316	Acetaminophen	MESHID:D000082	Colon Spastic	UMLSID:C0022104	Acetaminophen
DB00316	Acetaminophen	MESHID:D000082	ischaemia	UMLSID:C0022116	Acetaminophen
DB00316	Acetaminophen	MESHID:D000082	eye pruritus	UMLSID:C0022281	Acetaminophen
DB00316	Acetaminophen	MESHID:D000082	cholangiolitis	UMLSID:C0022346	Acetaminophen
DB00316	Acetaminophen	MESHID:D000082	Chronic Kidney Disease	UMLSID:C0022661	Acetaminophen
DB00316	Acetaminophen	MESHID:D000082	renal cyst	UMLSID:C0022679	Acetaminophen
DB00316	Acetaminophen	MESHID:D000082	bundle branch block left	UMLSID:C0023211	Acetaminophen
DB00316	Acetaminophen	MESHID:D000082	granulocytosis	UMLSID:C0023518	Acetaminophen
DB00316	Acetaminophen	MESHID:D000082	multifocal leukoencephalopathy	UMLSID:C0023524	Acetaminophen
DB00316	Acetaminophen	MESHID:D000082	hepatic neoplasia	UMLSID:C0023903	Acetaminophen
DB00316	Acetaminophen	MESHID:D000082	Disorder Lung	UMLSID:C0024115	Acetaminophen
DB00316	Acetaminophen	MESHID:D000082	Lymphocytes decreased	UMLSID:C0024312	Acetaminophen
DB00316	Acetaminophen	MESHID:D000082	Mediastinal disorder	UMLSID:C0025061	Acetaminophen
DB00316	Acetaminophen	MESHID:D000082	Meningitis Viral	UMLSID:C0025297	Acetaminophen
DB00316	Acetaminophen	MESHID:D000082	oral disorder	UMLSID:C0026636	Acetaminophen
DB00316	Acetaminophen	MESHID:D000082	mycobacterium avium complex infection	UMLSID:C0026916	Acetaminophen
DB00316	Acetaminophen	MESHID:D000082	heart attack	UMLSID:C0027051	Acetaminophen
DB00316	Acetaminophen	MESHID:D000082	nasal congestion	UMLSID:C0027424	Acetaminophen
DB00316	Acetaminophen	MESHID:D000082	Extremity pain	UMLSID:C0030196	Acetaminophen
DB00316	Acetaminophen	MESHID:D000082	adynamic ileus	UMLSID:C0030446	Acetaminophen
DB00316	Acetaminophen	MESHID:D000082	neuropathy peripheral	UMLSID:C0031117	Acetaminophen
DB00316	Acetaminophen	MESHID:D000082	Pleural disorder	UMLSID:C0032226	Acetaminophen
DB00316	Acetaminophen	MESHID:D000082	neumonia	UMLSID:C0032285	Acetaminophen
DB00316	Acetaminophen	MESHID:D000082	alveolitis	UMLSID:C0032300	Acetaminophen
DB00316	Acetaminophen	MESHID:D000082	itch	UMLSID:C0033774	Acetaminophen
DB00316	Acetaminophen	MESHID:D000082	lung edema	UMLSID:C0034063	Acetaminophen
DB00316	Acetaminophen	MESHID:D000082	Embolism pulmonary	UMLSID:C0034065	Acetaminophen
DB00316	Acetaminophen	MESHID:D000082	raynaud's phenomenon	UMLSID:C0034735	Acetaminophen
DB00316	Acetaminophen	MESHID:D000082	proctalgia	UMLSID:C0034886	Acetaminophen
DB00316	Acetaminophen	MESHID:D000082	attention deficit/hyperactivity disorder	UMLSID:C0035258	Acetaminophen
DB00316	Acetaminophen	MESHID:D000082	Scleroderma	UMLSID:C0036421	Acetaminophen
DB00316	Acetaminophen	MESHID:D000082	cutaneous ulcer	UMLSID:C0037299	Acetaminophen
DB00316	Acetaminophen	MESHID:D000082	subarachnoid haemorrhage	UMLSID:C0038525	Acetaminophen
DB00316	Acetaminophen	MESHID:D000082	heart rate increased	UMLSID:C0039231	Acetaminophen
DB00316	Acetaminophen	MESHID:D000082	upper gastrointestinal bleeding	UMLSID:C0041909	Acetaminophen
DB00316	Acetaminophen	MESHID:D000082	Infection Upper Respiratory	UMLSID:C0041912	Acetaminophen
DB00316	Acetaminophen	MESHID:D000082	Infection Urinary Tract	UMLSID:C0042029	Acetaminophen
DB00316	Acetaminophen	MESHID:D000082	Urinary tract disorder	UMLSID:C0042075	Acetaminophen
DB00316	Acetaminophen	MESHID:D000082	dermographism	UMLSID:C0042109	Acetaminophen
DB00316	Acetaminophen	MESHID:D000082	Angiopathy	UMLSID:C0042373	Acetaminophen
DB00316	Acetaminophen	MESHID:D000082	tachycardia ventricular	UMLSID:C0042514	Acetaminophen
DB00316	Acetaminophen	MESHID:D000082	skin depigmentation	UMLSID:C0042900	Acetaminophen
DB00316	Acetaminophen	MESHID:D000082	loss of weight	UMLSID:C0043096	Acetaminophen
DB00316	Acetaminophen	MESHID:D000082	encephalopathy	UMLSID:C0085584	Acetaminophen
DB00316	Acetaminophen	MESHID:D000082	chill	UMLSID:C0085593	Acetaminophen
DB00316	Acetaminophen	MESHID:D000082	Atrioventricular block first degree	UMLSID:C0085614	Acetaminophen
DB00316	Acetaminophen	MESHID:D000082	bundle branch block right	UMLSID:C0085615	Acetaminophen
DB00316	Acetaminophen	MESHID:D000082	Agitation	UMLSID:C0085631	Acetaminophen
DB00316	Acetaminophen	MESHID:D000082	edema extremities	UMLSID:C0085649	Acetaminophen
DB00316	Acetaminophen	MESHID:D000082	Hypophosphataemia	UMLSID:C0085682	Acetaminophen
DB00316	Acetaminophen	MESHID:D000082	alveolitis fibrosing	UMLSID:C0085786	Acetaminophen
DB00316	Acetaminophen	MESHID:D000082	cholecystitis acute	UMLSID:C0149520	Acetaminophen
DB00316	Acetaminophen	MESHID:D000082	Chest infection	UMLSID:C0149725	Acetaminophen
DB00316	Acetaminophen	MESHID:D000082	neck mass	UMLSID:C0149736	Acetaminophen
DB00316	Acetaminophen	MESHID:D000082	Periorbital oedema	UMLSID:C0151205	Acetaminophen
DB00316	Acetaminophen	MESHID:D000082	elevated erythrocyte sedimentation rate	UMLSID:C0151632	Acetaminophen
DB00316	Acetaminophen	MESHID:D000082	haemorrhage intracranial	UMLSID:C0151699	Acetaminophen
DB00316	Acetaminophen	MESHID:D000082	Hypomagnesaemia	UMLSID:C0151723	Acetaminophen
DB00316	Acetaminophen	MESHID:D000082	injection site inflammation	UMLSID:C0151734	Acetaminophen
DB00316	Acetaminophen	MESHID:D000082	mucous membrane disorder	UMLSID:C0151785	Acetaminophen
DB00316	Acetaminophen	MESHID:D000082	hepatic necrosis	UMLSID:C0151798	Acetaminophen
DB00316	Acetaminophen	MESHID:D000082	Injection site pain	UMLSID:C0151828	Acetaminophen
DB00316	Acetaminophen	MESHID:D000082	electrocardiogram qt prolonged	UMLSID:C0151878	Acetaminophen
DB00316	Acetaminophen	MESHID:D000082	Aspartate aminotransferase increased	UMLSID:C0151904	Acetaminophen
DB00316	Acetaminophen	MESHID:D000082	staphylococcal bacteraemia	UMLSID:C0152965	Acetaminophen
DB00316	Acetaminophen	MESHID:D000082	acute myocardial infarction	UMLSID:C0155652	Acetaminophen
DB00316	Acetaminophen	MESHID:D000082	ulcer haemorrhage	UMLSID:C0155967	Acetaminophen
DB00316	Acetaminophen	MESHID:D000082	kidney small	UMLSID:C0156247	Acetaminophen
DB00316	Acetaminophen	MESHID:D000082	premature labour	UMLSID:C0156714	Acetaminophen
DB00316	Acetaminophen	MESHID:D000082	lumbar spinal stenosis	UMLSID:C0158288	Acetaminophen
DB00316	Acetaminophen	MESHID:D000082	congenital mitral valve incompetence	UMLSID:C0158619	Acetaminophen
DB00316	Acetaminophen	MESHID:D000082	joint sprain	UMLSID:C0160059	Acetaminophen
DB00316	Acetaminophen	MESHID:D000082	subdural haemorrhage	UMLSID:C0160237	Acetaminophen
DB00316	Acetaminophen	MESHID:D000082	hepatic trauma	UMLSID:C0160390	Acetaminophen
DB00316	Acetaminophen	MESHID:D000082	pulmonary arrest	UMLSID:C0162297	Acetaminophen
DB00316	Acetaminophen	MESHID:D000082	joint stiffness	UMLSID:C0162298	Acetaminophen
DB00316	Acetaminophen	MESHID:D000082	malnourished	UMLSID:C0162429	Acetaminophen
DB00316	Acetaminophen	MESHID:D000082	colitis ischaemic	UMLSID:C0162529	Acetaminophen
DB00316	Acetaminophen	MESHID:D000082	neoplasm progression	UMLSID:C0178874	Acetaminophen
DB00316	Acetaminophen	MESHID:D000082	bone debridement	UMLSID:C0185221	Acetaminophen
DB00316	Acetaminophen	MESHID:D000082	mandibulectomy	UMLSID:C0185566	Acetaminophen
DB00316	Acetaminophen	MESHID:D000082	peripheral nerve operation	UMLSID:C0196544	Acetaminophen
DB00316	Acetaminophen	MESHID:D000082	scab	UMLSID:C0205204	Acetaminophen
DB00316	Acetaminophen	MESHID:D000082	brain cancer metastatic	UMLSID:C0220650	Acetaminophen
DB00316	Acetaminophen	MESHID:D000082	odynophagia	UMLSID:C0221150	Acetaminophen
DB00316	Acetaminophen	MESHID:D000082	nonspecific reaction	UMLSID:C0221738	Acetaminophen
DB00316	Acetaminophen	MESHID:D000082	respiratory rate increased	UMLSID:C0231835	Acetaminophen
DB00316	Acetaminophen	MESHID:D000082	Breath sounds abnormal	UMLSID:C0231856	Acetaminophen
DB00316	Acetaminophen	MESHID:D000082	hair growth abnormal	UMLSID:C0232409	Acetaminophen
DB00316	Acetaminophen	MESHID:D000082	abdominal pain upper	UMLSID:C0232492	Acetaminophen
DB00316	Acetaminophen	MESHID:D000082	motor dysfunction	UMLSID:C0234131	Acetaminophen
DB00316	Acetaminophen	MESHID:D000082	postictal state	UMLSID:C0234543	Acetaminophen
DB00316	Acetaminophen	MESHID:D000082	dry throat	UMLSID:C0235234	Acetaminophen
DB00316	Acetaminophen	MESHID:D000082	hepatotoxicity	UMLSID:C0235378	Acetaminophen
DB00316	Acetaminophen	MESHID:D000082	blood creatinine increased	UMLSID:C0235431	Acetaminophen
DB00316	Acetaminophen	MESHID:D000082	right heart failure	UMLSID:C0235527	Acetaminophen
DB00316	Acetaminophen	MESHID:D000082	condition aggravated	UMLSID:C0235874	Acetaminophen
DB00316	Acetaminophen	MESHID:D000082	lung infiltration	UMLSID:C0235896	Acetaminophen
DB00316	Acetaminophen	MESHID:D000082	hepatic enzyme	UMLSID:C0235996	Acetaminophen
DB00316	Acetaminophen	MESHID:D000082	renal function test abnormal	UMLSID:C0236151	Acetaminophen
DB00316	Acetaminophen	MESHID:D000082	clostridium difficile colitis	UMLSID:C0238106	Acetaminophen
DB00316	Acetaminophen	MESHID:D000082	Hypoalbuminaemia	UMLSID:C0239981	Acetaminophen
DB00316	Acetaminophen	MESHID:D000082	intraventricular haemorrhage	UMLSID:C0240059	Acetaminophen
DB00316	Acetaminophen	MESHID:D000082	intestinal infarction	UMLSID:C0241950	Acetaminophen
DB00316	Acetaminophen	MESHID:D000082	Parkinson	UMLSID:C0242422	Acetaminophen
DB00316	Acetaminophen	MESHID:D000082	bacterial toxaemia	UMLSID:C0243026	Acetaminophen
DB00316	Acetaminophen	MESHID:D000082	impingement syndrome	UMLSID:C0263912	Acetaminophen
DB00316	Acetaminophen	MESHID:D000082	pulmonary necrosis	UMLSID:C0264517	Acetaminophen
DB00316	Acetaminophen	MESHID:D000082	pleural adhesion	UMLSID:C0264542	Acetaminophen
DB00316	Acetaminophen	MESHID:D000082	hypertensive heart disease	UMLSID:C0264650	Acetaminophen
DB00316	Acetaminophen	MESHID:D000082	non-obstructive cardiomyopathy	UMLSID:C0264787	Acetaminophen
DB00316	Acetaminophen	MESHID:D000082	vena cava thrombosis	UMLSID:C0265050	Acetaminophen
DB00316	Acetaminophen	MESHID:D000082	pulmonary artery stenosis	UMLSID:C0265911	Acetaminophen
DB00316	Acetaminophen	MESHID:D000082	faecal occult blood positive	UMLSID:C0266813	Acetaminophen
DB00316	Acetaminophen	MESHID:D000082	haemorrhage rectum	UMLSID:C0267596	Acetaminophen
DB00316	Acetaminophen	MESHID:D000082	hepatitis acute	UMLSID:C0267827	Acetaminophen
DB00316	Acetaminophen	MESHID:D000082	speech disorder developmental	UMLSID:C0270330	Acetaminophen
DB00316	Acetaminophen	MESHID:D000082	normochromic normocytic anaemia	UMLSID:C0271899	Acetaminophen
DB00316	Acetaminophen	MESHID:D000082	colon cancer stage i	UMLSID:C0278480	Acetaminophen
DB00316	Acetaminophen	MESHID:D000082	bone neoplasm malignant	UMLSID:C0279530	Acetaminophen
DB00316	Acetaminophen	MESHID:D000082	esophageal rupture	UMLSID:C0281839	Acetaminophen
DB00316	Acetaminophen	MESHID:D000082	bloody discharge	UMLSID:C0333271	Acetaminophen
DB00316	Acetaminophen	MESHID:D000082	purulent discharge	UMLSID:C0333274	Acetaminophen
DB00316	Acetaminophen	MESHID:D000082	economic problem	UMLSID:C0337629	Acetaminophen
DB00316	Acetaminophen	MESHID:D000082	electromechanical dissociation	UMLSID:C0340861	Acetaminophen
DB00316	Acetaminophen	MESHID:D000082	benign breast neoplasm	UMLSID:C0346156	Acetaminophen
DB00316	Acetaminophen	MESHID:D000082	metastases to bone marrow	UMLSID:C0346979	Acetaminophen
DB00316	Acetaminophen	MESHID:D000082	carcinoma in situ of skin	UMLSID:C0347139	Acetaminophen
DB00316	Acetaminophen	MESHID:D000082	haemothorax	UMLSID:C0347621	Acetaminophen
DB00316	Acetaminophen	MESHID:D000082	ischaemic cardiomyopathy	UMLSID:C0349782	Acetaminophen
DB00316	Acetaminophen	MESHID:D000082	alcohol poisoning	UMLSID:C0392620	Acetaminophen
DB00316	Acetaminophen	MESHID:D000082	bradypnoea	UMLSID:C0398353	Acetaminophen
DB00316	Acetaminophen	MESHID:D000082	perianal abscess	UMLSID:C0400263	Acetaminophen
DB00316	Acetaminophen	MESHID:D000082	dislocation of joint prosthesis	UMLSID:C0410807	Acetaminophen
DB00316	Acetaminophen	MESHID:D000082	decreased interest	UMLSID:C0424091	Acetaminophen
DB00316	Acetaminophen	MESHID:D000082	developmental delay	UMLSID:C0424605	Acetaminophen
DB00316	Acetaminophen	MESHID:D000082	aortic valve calcification	UMLSID:C0428791	Acetaminophen
DB00316	Acetaminophen	MESHID:D000082	accommodation disorder	UMLSID:C0456909	Acetaminophen
DB00316	Acetaminophen	MESHID:D000082	musculoskeletal chest pain	UMLSID:C0476280	Acetaminophen
DB00316	Acetaminophen	MESHID:D000082	sputum culture positive	UMLSID:C0476434	Acetaminophen
DB00316	Acetaminophen	MESHID:D000082	accelerated hypertension	UMLSID:C0497247	Acetaminophen
DB00316	Acetaminophen	MESHID:D000082	poor peripheral circulation	UMLSID:C0520547	Acetaminophen
DB00316	Acetaminophen	MESHID:D000082	gastrointestinal mucosal necrosis	UMLSID:C0521586	Acetaminophen
DB00316	Acetaminophen	MESHID:D000082	hypoaesthesia oral	UMLSID:C0521592	Acetaminophen
DB00316	Acetaminophen	MESHID:D000082	incoherent	UMLSID:C0542044	Acetaminophen
DB00316	Acetaminophen	MESHID:D000082	Fluid overload	UMLSID:C0546817	Acetaminophen
DB00316	Acetaminophen	MESHID:D000082	nasal septum deviation	UMLSID:C0549397	Acetaminophen
DB00316	Acetaminophen	MESHID:D000082	brain herniation	UMLSID:C0553686	Acetaminophen
DB00316	Acetaminophen	MESHID:D000082	leukocyturia	UMLSID:C0555120	Acetaminophen
DB00316	Acetaminophen	MESHID:D000082	carotid arteriosclerosis	UMLSID:C0577631	Acetaminophen
DB00316	Acetaminophen	MESHID:D000082	deafness bilateral	UMLSID:C0581883	Acetaminophen
DB00316	Acetaminophen	MESHID:D000082	hip surgery	UMLSID:C0596706	Acetaminophen
DB00316	Acetaminophen	MESHID:D000082	ear infection	UMLSID:C0699744	Acetaminophen
DB00316	Acetaminophen	MESHID:D000082	Near Syncope	UMLSID:C0700200	Acetaminophen
DB00316	Acetaminophen	MESHID:D000082	emotional distress	UMLSID:C0700361	Acetaminophen
DB00316	Acetaminophen	MESHID:D000082	Dissecting aortic aneurysm, thoracic	UMLSID:C0729233	Acetaminophen
DB00316	Acetaminophen	MESHID:D000082	chronic obstructive airways disease exacerbated	UMLSID:C0740304	Acetaminophen
DB00316	Acetaminophen	MESHID:D000082	activities of daily living impaired	UMLSID:C0740765	Acetaminophen
DB00316	Acetaminophen	MESHID:D000082	gingival infection	UMLSID:C0744403	Acetaminophen
DB00316	Acetaminophen	MESHID:D000082	hypertensive emergency	UMLSID:C0745136	Acetaminophen
DB00316	Acetaminophen	MESHID:D000082	febrile neutropenia	UMLSID:C0746883	Acetaminophen
DB00316	Acetaminophen	MESHID:D000082	pharyngeal lesion	UMLSID:C0749389	Acetaminophen
DB00316	Acetaminophen	MESHID:D000082	bladder disorder	UMLSID:C0852154	Acetaminophen
DB00316	Acetaminophen	MESHID:D000082	diverticular perforation	UMLSID:C0853013	Acetaminophen
DB00316	Acetaminophen	MESHID:D000082	blood creatine phosphokinase increased	UMLSID:C0853034	Acetaminophen
DB00316	Acetaminophen	MESHID:D000082	international normalised ratio increased	UMLSID:C0853225	Acetaminophen
DB00316	Acetaminophen	MESHID:D000082	biopsy bone abnormal	UMLSID:C0853415	Acetaminophen
DB00316	Acetaminophen	MESHID:D000082	blood potassium increased	UMLSID:C0853760	Acetaminophen
DB00316	Acetaminophen	MESHID:D000082	tumour pain	UMLSID:C0854069	Acetaminophen
DB00316	Acetaminophen	MESHID:D000082	blood test abnormal	UMLSID:C0854146	Acetaminophen
DB00316	Acetaminophen	MESHID:D000082	antimicrobial susceptibility test resistant	UMLSID:C0854157	Acetaminophen
DB00316	Acetaminophen	MESHID:D000082	personality change due to a general medical condition	UMLSID:C0854161	Acetaminophen
DB00316	Acetaminophen	MESHID:D000082	peptic ulcer haemorrhage	UMLSID:C0854226	Acetaminophen
DB00316	Acetaminophen	MESHID:D000082	cyanopsia	UMLSID:C0854725	Acetaminophen
DB00316	Acetaminophen	MESHID:D000082	pulmonary function test decreased	UMLSID:C0855775	Acetaminophen
DB00316	Acetaminophen	MESHID:D000082	cardioactive drug level above therapeutic	UMLSID:C0855931	Acetaminophen
DB00316	Acetaminophen	MESHID:D000082	mental status changes	UMLSID:C0856054	Acetaminophen
DB00316	Acetaminophen	MESHID:D000082	multiple sclerosis relapse	UMLSID:C0856120	Acetaminophen
DB00316	Acetaminophen	MESHID:D000082	abscess drainage	UMLSID:C0856304	Acetaminophen
DB00316	Acetaminophen	MESHID:D000082	unresponsive to stimuli	UMLSID:C0857494	Acetaminophen
DB00316	Acetaminophen	MESHID:D000082	hyperplastic cholecystopathy	UMLSID:C0860020	Acetaminophen
DB00316	Acetaminophen	MESHID:D000082	spinal column stenosis	UMLSID:C0860554	Acetaminophen
DB00316	Acetaminophen	MESHID:D000082	albumin globulin ratio decreased	UMLSID:C0860867	Acetaminophen
DB00316	Acetaminophen	MESHID:D000082	peripheral t-cell lymphoma unspecified	UMLSID:C0862230	Acetaminophen
DB00316	Acetaminophen	MESHID:D000082	catheter site related reaction	UMLSID:C0863070	Acetaminophen
DB00316	Acetaminophen	MESHID:D000082	hyperkeratosis	UMLSID:C0870082	Acetaminophen
DB00316	Acetaminophen	MESHID:D000082	cytomegalovirus enteritis	UMLSID:C0877133	Acetaminophen
DB00316	Acetaminophen	MESHID:D000082	spinal epidural haemorrhage	UMLSID:C0877172	Acetaminophen
DB00316	Acetaminophen	MESHID:D000082	general physical health deterioration	UMLSID:C0877211	Acetaminophen
DB00316	Acetaminophen	MESHID:D000082	blood homocysteine	UMLSID:C0877298	Acetaminophen
DB00316	Acetaminophen	MESHID:D000082	blood culture positive	UMLSID:C0877418	Acetaminophen
DB00316	Acetaminophen	MESHID:D000082	multi-organ failure	UMLSID:C0919672	Acetaminophen
DB00316	Acetaminophen	MESHID:D000082	mitral valve calcification	UMLSID:C0919718	Acetaminophen
DB00316	Acetaminophen	MESHID:D000082	heparin-induced thrombocytopenia	UMLSID:C0919799	Acetaminophen
DB00316	Acetaminophen	MESHID:D000082	cytolytic hepatitis	UMLSID:C0919823	Acetaminophen
DB00316	Acetaminophen	MESHID:D000082	ecg signs of ventricular hypertrophy	UMLSID:C0919857	Acetaminophen
DB00316	Acetaminophen	MESHID:D000082	catheter site haemorrhage	UMLSID:C0920166	Acetaminophen
DB00316	Acetaminophen	MESHID:D000082	lung infection	UMLSID:C0947881	Acetaminophen
DB00316	Acetaminophen	MESHID:D000082	haematoma infection	UMLSID:C0948087	Acetaminophen
DB00316	Acetaminophen	MESHID:D000082	femoral artery occlusion	UMLSID:C0948249	Acetaminophen
DB00316	Acetaminophen	MESHID:D000082	infusion related reaction	UMLSID:C0948715	Acetaminophen
DB00316	Acetaminophen	MESHID:D000082	sinus disorder	UMLSID:C0949040	Acetaminophen
DB00316	Acetaminophen	MESHID:D000082	febrile bone marrow aplasia	UMLSID:C1095923	Acetaminophen
DB00316	Acetaminophen	MESHID:D000082	narcotic intoxication	UMLSID:C1095927	Acetaminophen
DB00316	Acetaminophen	MESHID:D000082	enterococcal infection	UMLSID:C1096075	Acetaminophen
DB00316	Acetaminophen	MESHID:D000082	csf monocyte count decreased	UMLSID:C1096132	Acetaminophen
DB00316	Acetaminophen	MESHID:D000082	neutrophil count decreased	UMLSID:C1096135	Acetaminophen
DB00316	Acetaminophen	MESHID:D000082	ejection fraction decreased	UMLSID:C1096403	Acetaminophen
DB00316	Acetaminophen	MESHID:D000082	thyroid cancer metastatic	UMLSID:C1096666	Acetaminophen
DB00316	Acetaminophen	MESHID:D000082	paranasal sinus hypersecretion	UMLSID:C1112369	Acetaminophen
DB00316	Acetaminophen	MESHID:D000082	cardiac procedure complication	UMLSID:C1112390	Acetaminophen
DB00316	Acetaminophen	MESHID:D000082	peripheral artery aneurysm	UMLSID:C1112413	Acetaminophen
DB00316	Acetaminophen	MESHID:D000082	qrs axis abnormal	UMLSID:C1112436	Acetaminophen
DB00316	Acetaminophen	MESHID:D000082	troponin increased	UMLSID:C1141948	Acetaminophen
DB00316	Acetaminophen	MESHID:D000082	sopor	UMLSID:C1142109	Acetaminophen
DB00316	Acetaminophen	MESHID:D000082	gastrointestinal infection	UMLSID:C1167648	Acetaminophen
DB00316	Acetaminophen	MESHID:D000082	oxygen consumption increased	UMLSID:C1167681	Acetaminophen
DB00316	Acetaminophen	MESHID:D000082	bacterial test positive	UMLSID:C1167760	Acetaminophen
DB00316	Acetaminophen	MESHID:D000082	wound infection pseudomonas	UMLSID:C1167766	Acetaminophen
DB00316	Acetaminophen	MESHID:D000082	colitis pseudomembranous	UMLSID:C1257843	Acetaminophen
DB00316	Acetaminophen	MESHID:D000082	unevaluable event	UMLSID:C1262119	Acetaminophen
DB00316	Acetaminophen	MESHID:D000082	cholecystitis infective	UMLSID:C1262168	Acetaminophen
DB00316	Acetaminophen	MESHID:D000082	lumbar radiculopathy	UMLSID:C1263855	Acetaminophen
DB00316	Acetaminophen	MESHID:D000082	multiple drug overdose	UMLSID:C1328320	Acetaminophen
DB00316	Acetaminophen	MESHID:D000082	chronic left ventricular failure	UMLSID:C1328381	Acetaminophen
DB00316	Acetaminophen	MESHID:D000082	aortic arteriosclerosis	UMLSID:C1388177	Acetaminophen
DB00316	Acetaminophen	MESHID:D000082	aortic valve sclerosis	UMLSID:C1455780	Acetaminophen
DB00316	Acetaminophen	MESHID:D000082	reaction to medical agent preservatives	UMLSID:C1535903	Acetaminophen
DB00316	Acetaminophen	MESHID:D000082	thalamic infarction	UMLSID:C1611171	Acetaminophen
DB00316	Acetaminophen	MESHID:D000082	device related infection	UMLSID:C1619702	Acetaminophen
DB00316	Acetaminophen	MESHID:D000082	cerebral hypoperfusion	UMLSID:C1695782	Acetaminophen
DB00316	Acetaminophen	MESHID:D000082	infusion site mobility decreased	UMLSID:C1697540	Acetaminophen
DB00316	Acetaminophen	MESHID:D000082	device malfunction	UMLSID:C1699018	Acetaminophen
DB00316	Acetaminophen	MESHID:D000082	respiratory syncytial virus infection	UMLSID:C1735377	Acetaminophen
DB00316	Acetaminophen	MESHID:D000082	supraventricular tachyarrhythmia	UMLSID:C1869056	Acetaminophen
DB00316	Acetaminophen	MESHID:D000082	clostridial infection	UMLSID:C1869076	Acetaminophen
DB00316	Acetaminophen	MESHID:D000082	gastroduodenitis	UMLSID:C1963899	Acetaminophen
DB00316	Acetaminophen	MESHID:D000082	congenital tricuspid valve incompetence	UMLSID:C2242544	Acetaminophen
DB00316	Acetaminophen	MESHID:D000082	oropharyngeal discomfort	UMLSID:C2363730	Acetaminophen
DB00316	Acetaminophen	MESHID:D000082	oxygen saturation decreased	UMLSID:C2363801	Acetaminophen
DB00316	Acetaminophen	MESHID:D000082	product counterfeit	UMLSID:C2609232	Acetaminophen
DB00316	Acetaminophen	MESHID:D000082	product quality issue	UMLSID:C2609246	Acetaminophen
DB00328	Indomethacin	MESHID:D007213	birth defect	MESHID:D000013	Indomethacin
DB00328	Indomethacin	MESHID:D007213	Acidosis	MESHID:D000138	Indomethacin
DB00328	Indomethacin	MESHID:D007213	Adenocarcinoma	MESHID:D000230	Indomethacin
DB00328	Indomethacin	MESHID:D007213	adenoidectomy	MESHID:D000233	Indomethacin
DB00328	Indomethacin	MESHID:D007213	Adenoma	MESHID:D000236	Indomethacin
DB00328	Indomethacin	MESHID:D007213	adrenal neoplasm	MESHID:D000310	Indomethacin
DB00328	Indomethacin	MESHID:D007213	agoraphobia	MESHID:D000379	Indomethacin
DB00328	Indomethacin	MESHID:D007213	Agranulocytosis	MESHID:D000380	Indomethacin
DB00328	Indomethacin	MESHID:D007213	Alkalosis	MESHID:D000471	Indomethacin
DB00328	Indomethacin	MESHID:D007213	Alopecia	MESHID:D000505	Indomethacin
DB00328	Indomethacin	MESHID:D007213	Alzheimer Disease	MESHID:D000544	Indomethacin
DB00328	Indomethacin	MESHID:D007213	Anaphylaxis	MESHID:D000707	Indomethacin
DB00328	Indomethacin	MESHID:D007213	Anemia	MESHID:D000740	Indomethacin
DB00328	Indomethacin	MESHID:D007213	Anemia, Aplastic	MESHID:D000741	Indomethacin
DB00328	Indomethacin	MESHID:D007213	Anemia, Hemolytic	MESHID:D000743	Indomethacin
DB00328	Indomethacin	MESHID:D007213	Aneurysm	MESHID:D000783	Indomethacin
DB00328	Indomethacin	MESHID:D007213	Angina Pectoris	MESHID:D000787	Indomethacin
DB00328	Indomethacin	MESHID:D007213	Angioedema	MESHID:D000799	Indomethacin
DB00328	Indomethacin	MESHID:D007213	Anorexia	MESHID:D000855	Indomethacin
DB00328	Indomethacin	MESHID:D007213	Anoxia	MESHID:D000860	Indomethacin
DB00328	Indomethacin	MESHID:D007213	Anuria	MESHID:D001002	Indomethacin
DB00328	Indomethacin	MESHID:D007213	Nervousness	MESHID:D001007	Indomethacin
DB00328	Indomethacin	MESHID:D007213	Anxiety Disorders	MESHID:D001008	Indomethacin
DB00328	Indomethacin	MESHID:D007213	Aortic Aneurysm	MESHID:D001014	Indomethacin
DB00328	Indomethacin	MESHID:D007213	Arrhythmia	MESHID:D001145	Indomethacin
DB00328	Indomethacin	MESHID:D007213	arteriosclerosis	MESHID:D001161	Indomethacin
DB00328	Indomethacin	MESHID:D007213	Arthritis	MESHID:D001168	Indomethacin
DB00328	Indomethacin	MESHID:D007213	Arthritis, Infectious	MESHID:D001170	Indomethacin
DB00328	Indomethacin	MESHID:D007213	Arthritis, Juvenile Rheumatoid	MESHID:D001171	Indomethacin
DB00328	Indomethacin	MESHID:D007213	Arthritis, Rheumatoid	MESHID:D001172	Indomethacin
DB00328	Indomethacin	MESHID:D007213	Ascites	MESHID:D001201	Indomethacin
DB00328	Indomethacin	MESHID:D007213	asthenia	MESHID:D001247	Indomethacin
DB00328	Indomethacin	MESHID:D007213	asthma	MESHID:D001249	Indomethacin
DB00328	Indomethacin	MESHID:D007213	Athletic Injuries	MESHID:D001265	Indomethacin
DB00328	Indomethacin	MESHID:D007213	Back Ache	MESHID:D001416	Indomethacin
DB00328	Indomethacin	MESHID:D007213	Bartter Syndrome	MESHID:D001477	Indomethacin
DB00328	Indomethacin	MESHID:D007213	Mental Disorders	MESHID:D001523	Indomethacin
DB00328	Indomethacin	MESHID:D007213	Bipolar Disorder	MESHID:D001714	Indomethacin
DB00328	Indomethacin	MESHID:D007213	Urinary Bladder Diseases	MESHID:D001745	Indomethacin
DB00328	Indomethacin	MESHID:D007213	bladder cancer	MESHID:D001749	Indomethacin
DB00328	Indomethacin	MESHID:D007213	Blepharospasm	MESHID:D001764	Indomethacin
DB00328	Indomethacin	MESHID:D007213	bleb	MESHID:D001768	Indomethacin
DB00328	Indomethacin	MESHID:D007213	body temperature	MESHID:D001831	Indomethacin
DB00328	Indomethacin	MESHID:D007213	osteopenia	MESHID:D001851	Indomethacin
DB00328	Indomethacin	MESHID:D007213	Bradycardia	MESHID:D001919	Indomethacin
DB00328	Indomethacin	MESHID:D007213	Brain Diseases	MESHID:D001927	Indomethacin
DB00328	Indomethacin	MESHID:D007213	Brain Edema	MESHID:D001929	Indomethacin
DB00328	Indomethacin	MESHID:D007213	Brain Injuries	MESHID:D001930	Indomethacin
DB00328	Indomethacin	MESHID:D007213	Brain Neoplasms	MESHID:D001932	Indomethacin
DB00328	Indomethacin	MESHID:D007213	Breast Neoplasms	MESHID:D001943	Indomethacin
DB00328	Indomethacin	MESHID:D007213	Bronchopulmonary Dysplasia	MESHID:D001997	Indomethacin
DB00328	Indomethacin	MESHID:D007213	bruxism	MESHID:D002012	Indomethacin
DB00328	Indomethacin	MESHID:D007213	Burns	MESHID:D002056	Indomethacin
DB00328	Indomethacin	MESHID:D007213	bursitis	MESHID:D002062	Indomethacin
DB00328	Indomethacin	MESHID:D007213	Cachexia	MESHID:D002100	Indomethacin
DB00328	Indomethacin	MESHID:D007213	calcinosis	MESHID:D002114	Indomethacin
DB00328	Indomethacin	MESHID:D007213	Carcinoma	MESHID:D002277	Indomethacin
DB00328	Indomethacin	MESHID:D007213	Carcinoma, Renal Cell	MESHID:D002292	Indomethacin
DB00328	Indomethacin	MESHID:D007213	Carcinoma, Squamous Cell	MESHID:D002294	Indomethacin
DB00328	Indomethacin	MESHID:D007213	Cardiovascular Diseases	MESHID:D002318	Indomethacin
DB00328	Indomethacin	MESHID:D007213	Catalepsy	MESHID:D002375	Indomethacin
DB00328	Indomethacin	MESHID:D007213	Cecal Diseases	MESHID:D002429	Indomethacin
DB00328	Indomethacin	MESHID:D007213	cellulitis	MESHID:D002481	Indomethacin
DB00328	Indomethacin	MESHID:D007213	Central Nervous System Diseases	MESHID:D002493	Indomethacin
DB00328	Indomethacin	MESHID:D007213	Cerebral Hemorrhage	MESHID:D002543	Indomethacin
DB00328	Indomethacin	MESHID:D007213	Brain Ischemia	MESHID:D002545	Indomethacin
DB00328	Indomethacin	MESHID:D007213	Caesarean Section	MESHID:D002585	Indomethacin
DB00328	Indomethacin	MESHID:D007213	chest pain	MESHID:D002637	Indomethacin
DB00328	Indomethacin	MESHID:D007213	Cholecystitis	MESHID:D002764	Indomethacin
DB00328	Indomethacin	MESHID:D007213	Cholestasis	MESHID:D002779	Indomethacin
DB00328	Indomethacin	MESHID:D007213	Cholestasis, Intrahepatic	MESHID:D002780	Indomethacin
DB00328	Indomethacin	MESHID:D007213	Chondrocalcinosis	MESHID:D002805	Indomethacin
DB00328	Indomethacin	MESHID:D007213	Scar	MESHID:D002921	Indomethacin
DB00328	Indomethacin	MESHID:D007213	Cluster Headache	MESHID:D003027	Indomethacin
DB00328	Indomethacin	MESHID:D007213	Cognition Disorders	MESHID:D003072	Indomethacin
DB00328	Indomethacin	MESHID:D007213	Colitis	MESHID:D003092	Indomethacin
DB00328	Indomethacin	MESHID:D007213	Colonic Neoplasms	MESHID:D003110	Indomethacin
DB00328	Indomethacin	MESHID:D007213	colonic polyp	MESHID:D003111	Indomethacin
DB00328	Indomethacin	MESHID:D007213	Coma	MESHID:D003128	Indomethacin
DB00328	Indomethacin	MESHID:D007213	Confusion	MESHID:D003221	Indomethacin
DB00328	Indomethacin	MESHID:D007213	Conjunctival Diseases	MESHID:D003229	Indomethacin
DB00328	Indomethacin	MESHID:D007213	Consciousness Disorders	MESHID:D003244	Indomethacin
DB00328	Indomethacin	MESHID:D007213	Constipation	MESHID:D003248	Indomethacin
DB00328	Indomethacin	MESHID:D007213	Constriction, Pathologic	MESHID:D003251	Indomethacin
DB00328	Indomethacin	MESHID:D007213	Coronary Vasospasm	MESHID:D003329	Indomethacin
DB00328	Indomethacin	MESHID:D007213	Cystitis	MESHID:D003556	Indomethacin
DB00328	Indomethacin	MESHID:D007213	Deafness	MESHID:D003638	Indomethacin
DB00328	Indomethacin	MESHID:D007213	debridement	MESHID:D003646	Indomethacin
DB00328	Indomethacin	MESHID:D007213	Delirium	MESHID:D003693	Indomethacin
DB00328	Indomethacin	MESHID:D007213	Dermatitis	MESHID:D003872	Indomethacin
DB00328	Indomethacin	MESHID:D007213	Drug Eruptions	MESHID:D003875	Indomethacin
DB00328	Indomethacin	MESHID:D007213	Diabetic neuropathy	MESHID:D003929	Indomethacin
DB00328	Indomethacin	MESHID:D007213	Diarrhea	MESHID:D003967	Indomethacin
DB00328	Indomethacin	MESHID:D007213	Diplopia	MESHID:D004172	Indomethacin
DB00328	Indomethacin	MESHID:D007213	Disseminated Intravascular Coagulation	MESHID:D004211	Indomethacin
DB00328	Indomethacin	MESHID:D007213	Dissociative Disorders	MESHID:D004213	Indomethacin
DB00328	Indomethacin	MESHID:D007213	Diverticulum	MESHID:D004240	Indomethacin
DB00328	Indomethacin	MESHID:D007213	Dizziness	MESHID:D004244	Indomethacin
DB00328	Indomethacin	MESHID:D007213	Drug Hypersensitivity	MESHID:D004342	Indomethacin
DB00328	Indomethacin	MESHID:D007213	Ductus Arteriosus, Patent	MESHID:D004374	Indomethacin
DB00328	Indomethacin	MESHID:D007213	Duodenal Ulcer	MESHID:D004381	Indomethacin
DB00328	Indomethacin	MESHID:D007213	duodenitis	MESHID:D004382	Indomethacin
DB00328	Indomethacin	MESHID:D007213	Dysarthria	MESHID:D004401	Indomethacin
DB00328	Indomethacin	MESHID:D007213	Dyskinesia, Drug-Induced	MESHID:D004409	Indomethacin
DB00328	Indomethacin	MESHID:D007213	Dysmenorrhea	MESHID:D004412	Indomethacin
DB00328	Indomethacin	MESHID:D007213	Dyspepsia	MESHID:D004415	Indomethacin
DB00328	Indomethacin	MESHID:D007213	Ecchymosis	MESHID:D004438	Indomethacin
DB00328	Indomethacin	MESHID:D007213	Edema	MESHID:D004487	Indomethacin
DB00328	Indomethacin	MESHID:D007213	Endometriosis	MESHID:D004715	Indomethacin
DB00328	Indomethacin	MESHID:D007213	Enteritis	MESHID:D004751	Indomethacin
DB00328	Indomethacin	MESHID:D007213	Enterocolitis	MESHID:D004760	Indomethacin
DB00328	Indomethacin	MESHID:D007213	Eosinophilia	MESHID:D004802	Indomethacin
DB00328	Indomethacin	MESHID:D007213	Toxic epidermal necrolysis	MESHID:D004816	Indomethacin
DB00328	Indomethacin	MESHID:D007213	Epilepsy	MESHID:D004827	Indomethacin
DB00328	Indomethacin	MESHID:D007213	Epistaxis	MESHID:D004844	Indomethacin
DB00328	Indomethacin	MESHID:D007213	Erythema	MESHID:D004890	Indomethacin
DB00328	Indomethacin	MESHID:D007213	Erythema multiforme	MESHID:D004892	Indomethacin
DB00328	Indomethacin	MESHID:D007213	Erythema nodosum	MESHID:D004893	Indomethacin
DB00328	Indomethacin	MESHID:D007213	Esophageal Neoplasms	MESHID:D004938	Indomethacin
DB00328	Indomethacin	MESHID:D007213	reflux esophagitis	MESHID:D004942	Indomethacin
DB00328	Indomethacin	MESHID:D007213	Exanthema	MESHID:D005076	Indomethacin
DB00328	Indomethacin	MESHID:D007213	Extravasation of Diagnostic and Therapeutic Materials	MESHID:D005119	Indomethacin
DB00328	Indomethacin	MESHID:D007213	Fanconi Syndrome	MESHID:D005198	Indomethacin
DB00328	Indomethacin	MESHID:D007213	Fasciitis	MESHID:D005208	Indomethacin
DB00328	Indomethacin	MESHID:D007213	fat necrosis	MESHID:D005218	Indomethacin
DB00328	Indomethacin	MESHID:D007213	Fatigue	MESHID:D005221	Indomethacin
DB00328	Indomethacin	MESHID:D007213	femoral neck fracture	MESHID:D005265	Indomethacin
DB00328	Indomethacin	MESHID:D007213	Fetal Diseases	MESHID:D005315	Indomethacin
DB00328	Indomethacin	MESHID:D007213	Fetal Growth Retardation	MESHID:D005317	Indomethacin
DB00328	Indomethacin	MESHID:D007213	Fever	MESHID:D005334	Indomethacin
DB00328	Indomethacin	MESHID:D007213	breast dysplasia	MESHID:D005348	Indomethacin
DB00328	Indomethacin	MESHID:D007213	Fibrosarcoma	MESHID:D005354	Indomethacin
DB00328	Indomethacin	MESHID:D007213	Fibrosis	MESHID:D005355	Indomethacin
DB00328	Indomethacin	MESHID:D007213	fibromyalgia	MESHID:D005356	Indomethacin
DB00328	Indomethacin	MESHID:D007213	Flatulence	MESHID:D005414	Indomethacin
DB00328	Indomethacin	MESHID:D007213	Flushing	MESHID:D005483	Indomethacin
DB00328	Indomethacin	MESHID:D007213	Folliculitis	MESHID:D005499	Indomethacin
DB00328	Indomethacin	MESHID:D007213	Gastritis	MESHID:D005756	Indomethacin
DB00328	Indomethacin	MESHID:D007213	Gastroenteritis	MESHID:D005759	Indomethacin
DB00328	Indomethacin	MESHID:D007213	Gastrointestinal Diseases	MESHID:D005767	Indomethacin
DB00328	Indomethacin	MESHID:D007213	Ulcerative stomatitis	MESHID:D005892	Indomethacin
DB00328	Indomethacin	MESHID:D007213	Glioblastoma	MESHID:D005909	Indomethacin
DB00328	Indomethacin	MESHID:D007213	Glioma	MESHID:D005910	Indomethacin
DB00328	Indomethacin	MESHID:D007213	Glomerulonephritis	MESHID:D005921	Indomethacin
DB00328	Indomethacin	MESHID:D007213	Glomerulosclerosis, Focal Segmental	MESHID:D005923	Indomethacin
DB00328	Indomethacin	MESHID:D007213	Glossitis	MESHID:D005928	Indomethacin
DB00328	Indomethacin	MESHID:D007213	Glycosuria	MESHID:D006029	Indomethacin
DB00328	Indomethacin	MESHID:D007213	Gout	MESHID:D006073	Indomethacin
DB00328	Indomethacin	MESHID:D007213	Hallucinations	MESHID:D006212	Indomethacin
DB00328	Indomethacin	MESHID:D007213	Head and Neck Neoplasms	MESHID:D006258	Indomethacin
DB00328	Indomethacin	MESHID:D007213	Headache	MESHID:D006261	Indomethacin
DB00328	Indomethacin	MESHID:D007213	Hearing Loss, Sensorineural	MESHID:D006319	Indomethacin
DB00328	Indomethacin	MESHID:D007213	Heart Defects, Congenital	MESHID:D006330	Indomethacin
DB00328	Indomethacin	MESHID:D007213	Heart Diseases	MESHID:D006331	Indomethacin
DB00328	Indomethacin	MESHID:D007213	Cardiomegaly	MESHID:D006332	Indomethacin
DB00328	Indomethacin	MESHID:D007213	Heart Failure	MESHID:D006333	Indomethacin
DB00328	Indomethacin	MESHID:D007213	Heartburn	MESHID:D006356	Indomethacin
DB00328	Indomethacin	MESHID:D007213	Hematemesis	MESHID:D006396	Indomethacin
DB00328	Indomethacin	MESHID:D007213	Hematuria	MESHID:D006417	Indomethacin
DB00328	Indomethacin	MESHID:D007213	Hemorrhage	MESHID:D006470	Indomethacin
DB00328	Indomethacin	MESHID:D007213	Gastrointestinal Hemorrhage	MESHID:D006471	Indomethacin
DB00328	Indomethacin	MESHID:D007213	Hepatic Encephalopathy	MESHID:D006501	Indomethacin
DB00328	Indomethacin	MESHID:D007213	Hepatitis	MESHID:D006505	Indomethacin
DB00328	Indomethacin	MESHID:D007213	Hepatitis B	MESHID:D006509	Indomethacin
DB00328	Indomethacin	MESHID:D007213	Carcinoma, Hepatocellular	MESHID:D006528	Indomethacin
DB00328	Indomethacin	MESHID:D007213	enlarged liver	MESHID:D006529	Indomethacin
DB00328	Indomethacin	MESHID:D007213	herpes zoster	MESHID:D006562	Indomethacin
DB00328	Indomethacin	MESHID:D007213	histoplasmosis	MESHID:D006660	Indomethacin
DB00328	Indomethacin	MESHID:D007213	Polyhydramnios	MESHID:D006831	Indomethacin
DB00328	Indomethacin	MESHID:D007213	Hyperalgesia	MESHID:D006930	Indomethacin
DB00328	Indomethacin	MESHID:D007213	Hypercalcemia	MESHID:D006934	Indomethacin
DB00328	Indomethacin	MESHID:D007213	Hyperemia	MESHID:D006940	Indomethacin
DB00328	Indomethacin	MESHID:D007213	Hyperesthesia	MESHID:D006941	Indomethacin
DB00328	Indomethacin	MESHID:D007213	hyperhidrosis	MESHID:D006945	Indomethacin
DB00328	Indomethacin	MESHID:D007213	Hyperkalemia	MESHID:D006947	Indomethacin
DB00328	Indomethacin	MESHID:D007213	Hyperlipidemias	MESHID:D006949	Indomethacin
DB00328	Indomethacin	MESHID:D007213	Hypernatremia	MESHID:D006955	Indomethacin
DB00328	Indomethacin	MESHID:D007213	hyperparathyroidism	MESHID:D006961	Indomethacin
DB00328	Indomethacin	MESHID:D007213	Hyperplasia	MESHID:D006965	Indomethacin
DB00328	Indomethacin	MESHID:D007213	Hypersensitivity	MESHID:D006967	Indomethacin
DB00328	Indomethacin	MESHID:D007213	Hypertension	MESHID:D006973	Indomethacin
DB00328	Indomethacin	MESHID:D007213	Hypertension, Pulmonary	MESHID:D006976	Indomethacin
DB00328	Indomethacin	MESHID:D007213	Hypertension, Renal	MESHID:D006977	Indomethacin
DB00328	Indomethacin	MESHID:D007213	Hypertrophy	MESHID:D006984	Indomethacin
DB00328	Indomethacin	MESHID:D007213	Hypoaldosteronism	MESHID:D006994	Indomethacin
DB00328	Indomethacin	MESHID:D007213	Hypokalemia	MESHID:D007008	Indomethacin
DB00328	Indomethacin	MESHID:D007213	Hyponatremia	MESHID:D007010	Indomethacin
DB00328	Indomethacin	MESHID:D007213	Hypotension	MESHID:D007022	Indomethacin
DB00328	Indomethacin	MESHID:D007213	Hypotension, Orthostatic	MESHID:D007024	Indomethacin
DB00328	Indomethacin	MESHID:D007213	Ileal Diseases	MESHID:D007077	Indomethacin
DB00328	Indomethacin	MESHID:D007213	Ileitis	MESHID:D007079	Indomethacin
DB00328	Indomethacin	MESHID:D007213	erectile dysfunction	MESHID:D007172	Indomethacin
DB00328	Indomethacin	MESHID:D007213	Inappropriate ADH Syndrome	MESHID:D007177	Indomethacin
DB00328	Indomethacin	MESHID:D007213	Infant, Newborn, Diseases	MESHID:D007232	Indomethacin
DB00328	Indomethacin	MESHID:D007213	Infant, Premature, Diseases	MESHID:D007235	Indomethacin
DB00328	Indomethacin	MESHID:D007213	Infection	MESHID:D007239	Indomethacin
DB00328	Indomethacin	MESHID:D007213	Inflammation	MESHID:D007249	Indomethacin
DB00328	Indomethacin	MESHID:D007213	Insomnia	MESHID:D007319	Indomethacin
DB00328	Indomethacin	MESHID:D007213	Intestinal Diseases	MESHID:D007410	Indomethacin
DB00328	Indomethacin	MESHID:D007213	Intestinal Neoplasms	MESHID:D007414	Indomethacin
DB00328	Indomethacin	MESHID:D007213	Intestinal Perforation	MESHID:D007416	Indomethacin
DB00328	Indomethacin	MESHID:D007213	Intestinal Polyps	MESHID:D007417	Indomethacin
DB00328	Indomethacin	MESHID:D007213	Ischemia	MESHID:D007511	Indomethacin
DB00328	Indomethacin	MESHID:D007213	Jaundice	MESHID:D007565	Indomethacin
DB00328	Indomethacin	MESHID:D007213	Jejunal Diseases	MESHID:D007579	Indomethacin
DB00328	Indomethacin	MESHID:D007213	Kidney Diseases	MESHID:D007674	Indomethacin
DB00328	Indomethacin	MESHID:D007213	Kidney Failure, Chronic	MESHID:D007676	Indomethacin
DB00328	Indomethacin	MESHID:D007213	Kidney Neoplasms	MESHID:D007680	Indomethacin
DB00328	Indomethacin	MESHID:D007213	Kidney Papillary Necrosis	MESHID:D007681	Indomethacin
DB00328	Indomethacin	MESHID:D007213	Kidney Tubular Necrosis, Acute	MESHID:D007683	Indomethacin
DB00328	Indomethacin	MESHID:D007213	Obstetric Labor, Premature	MESHID:D007752	Indomethacin
DB00328	Indomethacin	MESHID:D007213	Leukocytosis	MESHID:D007964	Indomethacin
DB00328	Indomethacin	MESHID:D007213	Leukomalacia, Periventricular	MESHID:D007969	Indomethacin
DB00328	Indomethacin	MESHID:D007213	Leukopenia	MESHID:D007970	Indomethacin
DB00328	Indomethacin	MESHID:D007213	Leydig Cell Tumor	MESHID:D007984	Indomethacin
DB00328	Indomethacin	MESHID:D007213	Liver Abscess, Amebic	MESHID:D008101	Indomethacin
DB00328	Indomethacin	MESHID:D007213	Liver Cirrhosis	MESHID:D008103	Indomethacin
DB00328	Indomethacin	MESHID:D007213	Liver Cirrhosis, Experimental	MESHID:D008106	Indomethacin
DB00328	Indomethacin	MESHID:D007213	Liver Diseases	MESHID:D008107	Indomethacin
DB00328	Indomethacin	MESHID:D007213	Liver Neoplasms	MESHID:D008113	Indomethacin
DB00328	Indomethacin	MESHID:D007213	Lung Diseases	MESHID:D008171	Indomethacin
DB00328	Indomethacin	MESHID:D007213	Lung Neoplasms	MESHID:D008175	Indomethacin
DB00328	Indomethacin	MESHID:D007213	Lupus Erythematosus, Systemic	MESHID:D008180	Indomethacin
DB00328	Indomethacin	MESHID:D007213	lymphedema	MESHID:D008209	Indomethacin
DB00328	Indomethacin	MESHID:D007213	malocclusion	MESHID:D008310	Indomethacin
DB00328	Indomethacin	MESHID:D007213	mastectomy	MESHID:D008408	Indomethacin
DB00328	Indomethacin	MESHID:D007213	Mastocytosis	MESHID:D008415	Indomethacin
DB00328	Indomethacin	MESHID:D007213	Meningitis	MESHID:D008581	Indomethacin
DB00328	Indomethacin	MESHID:D007213	Aseptic meningitis	MESHID:D008582	Indomethacin
DB00328	Indomethacin	MESHID:D007213	Migraine Disorders	MESHID:D008881	Indomethacin
DB00328	Indomethacin	MESHID:D007213	Mouth Neoplasms	MESHID:D009062	Indomethacin
DB00328	Indomethacin	MESHID:D007213	Nausea	MESHID:D009325	Indomethacin
DB00328	Indomethacin	MESHID:D007213	Necrosis	MESHID:D009336	Indomethacin
DB00328	Indomethacin	MESHID:D007213	Neoplasm Metastasis	MESHID:D009362	Indomethacin
DB00328	Indomethacin	MESHID:D007213	Neoplasms, Experimental	MESHID:D009374	Indomethacin
DB00328	Indomethacin	MESHID:D007213	Nephritis	MESHID:D009393	Indomethacin
DB00328	Indomethacin	MESHID:D007213	Nephritis, Interstitial	MESHID:D009395	Indomethacin
DB00328	Indomethacin	MESHID:D007213	Nephrosis	MESHID:D009401	Indomethacin
DB00328	Indomethacin	MESHID:D007213	Nephrotic Syndrome	MESHID:D009404	Indomethacin
DB00328	Indomethacin	MESHID:D007213	Oliguria	MESHID:D009846	Indomethacin
DB00328	Indomethacin	MESHID:D007213	opportunistic infection	MESHID:D009894	Indomethacin
DB00328	Indomethacin	MESHID:D007213	Ossification, Heterotopic	MESHID:D009999	Indomethacin
DB00328	Indomethacin	MESHID:D007213	Osteoarthritis	MESHID:D010003	Indomethacin
DB00328	Indomethacin	MESHID:D007213	middle ear effusion	MESHID:D010034	Indomethacin
DB00328	Indomethacin	MESHID:D007213	Ovarian Cyst	MESHID:D010048	Indomethacin
DB00328	Indomethacin	MESHID:D007213	Pain	MESHID:D010146	Indomethacin
DB00328	Indomethacin	MESHID:D007213	Pain, Postoperative	MESHID:D010149	Indomethacin
DB00328	Indomethacin	MESHID:D007213	Pancreatitis	MESHID:D010195	Indomethacin
DB00328	Indomethacin	MESHID:D007213	Paraneoplastic Syndromes	MESHID:D010257	Indomethacin
DB00328	Indomethacin	MESHID:D007213	Peptic Ulcer	MESHID:D010437	Indomethacin
DB00328	Indomethacin	MESHID:D007213	Pericardial Effusion	MESHID:D010490	Indomethacin
DB00328	Indomethacin	MESHID:D007213	Pericarditis	MESHID:D010493	Indomethacin
DB00328	Indomethacin	MESHID:D007213	familial mediterranean fever	MESHID:D010505	Indomethacin
DB00328	Indomethacin	MESHID:D007213	periodontal disease	MESHID:D010510	Indomethacin
DB00328	Indomethacin	MESHID:D007213	Periodontitis	MESHID:D010518	Indomethacin
DB00328	Indomethacin	MESHID:D007213	Peripheral Nervous System Diseases	MESHID:D010523	Indomethacin
DB00328	Indomethacin	MESHID:D007213	Persistent Fetal Circulation Syndrome	MESHID:D010547	Indomethacin
DB00328	Indomethacin	MESHID:D007213	platelet count	MESHID:D010976	Indomethacin
DB00328	Indomethacin	MESHID:D007213	Pleural Effusion	MESHID:D010996	Indomethacin
DB00328	Indomethacin	MESHID:D007213	pleurisy	MESHID:D010998	Indomethacin
DB00328	Indomethacin	MESHID:D007213	aspiration pneumonia	MESHID:D011015	Indomethacin
DB00328	Indomethacin	MESHID:D007213	Pneumothorax	MESHID:D011030	Indomethacin
DB00328	Indomethacin	MESHID:D007213	cauda equina syndrome	MESHID:D011128	Indomethacin
DB00328	Indomethacin	MESHID:D007213	Polyuria	MESHID:D011141	Indomethacin
DB00328	Indomethacin	MESHID:D007213	proctitis	MESHID:D011349	Indomethacin
DB00328	Indomethacin	MESHID:D007213	benign prostatic hyperplasia	MESHID:D011470	Indomethacin
DB00328	Indomethacin	MESHID:D007213	Proteinuria	MESHID:D011507	Indomethacin
DB00328	Indomethacin	MESHID:D007213	Pruritus	MESHID:D011537	Indomethacin
DB00328	Indomethacin	MESHID:D007213	Pseudohypoaldosteronism	MESHID:D011546	Indomethacin
DB00328	Indomethacin	MESHID:D007213	Pseudotumor Cerebri	MESHID:D011559	Indomethacin
DB00328	Indomethacin	MESHID:D007213	Psychoses, Substance-Induced	MESHID:D011605	Indomethacin
DB00328	Indomethacin	MESHID:D007213	Pulmonary Heart Disease	MESHID:D011660	Indomethacin
DB00328	Indomethacin	MESHID:D007213	Purpura	MESHID:D011693	Indomethacin
DB00328	Indomethacin	MESHID:D007213	Thrombocytopenic purpura	MESHID:D011696	Indomethacin
DB00328	Indomethacin	MESHID:D007213	Pyelonephritis	MESHID:D011704	Indomethacin
DB00328	Indomethacin	MESHID:D007213	radiotherapy	MESHID:D011878	Indomethacin
DB00328	Indomethacin	MESHID:D007213	Raynaud Disease	MESHID:D011928	Indomethacin
DB00328	Indomethacin	MESHID:D007213	Reflex, Abnormal	MESHID:D012021	Indomethacin
DB00328	Indomethacin	MESHID:D007213	neonatal respiratory distress syndrome	MESHID:D012127	Indomethacin
DB00328	Indomethacin	MESHID:D007213	respiratory failure	MESHID:D012131	Indomethacin
DB00328	Indomethacin	MESHID:D007213	Retinopathy of prematurity	MESHID:D012178	Indomethacin
DB00328	Indomethacin	MESHID:D007213	Rheumatic Diseases	MESHID:D012216	Indomethacin
DB00328	Indomethacin	MESHID:D007213	sarcoidosis	MESHID:D012507	Indomethacin
DB00328	Indomethacin	MESHID:D007213	Sciatica	MESHID:D012585	Indomethacin
DB00328	Indomethacin	MESHID:D007213	scotoma	MESHID:D012607	Indomethacin
DB00328	Indomethacin	MESHID:D007213	Seizures	MESHID:D012640	Indomethacin
DB00328	Indomethacin	MESHID:D007213	serum sickness	MESHID:D012713	Indomethacin
DB00328	Indomethacin	MESHID:D007213	Sexual Dysfunction, Physiological	MESHID:D012735	Indomethacin
DB00328	Indomethacin	MESHID:D007213	Shock	MESHID:D012769	Indomethacin
DB00328	Indomethacin	MESHID:D007213	cardiogenic shock	MESHID:D012770	Indomethacin
DB00328	Indomethacin	MESHID:D007213	septic shock	MESHID:D012772	Indomethacin
DB00328	Indomethacin	MESHID:D007213	Skin Diseases	MESHID:D012871	Indomethacin
DB00328	Indomethacin	MESHID:D007213	Sleep Disorders	MESHID:D012893	Indomethacin
DB00328	Indomethacin	MESHID:D007213	Drowsiness	MESHID:D012894	Indomethacin
DB00328	Indomethacin	MESHID:D007213	snoring	MESHID:D012913	Indomethacin
DB00328	Indomethacin	MESHID:D007213	dyslalia	MESHID:D013064	Indomethacin
DB00328	Indomethacin	MESHID:D007213	Spinal Cord Injuries	MESHID:D013119	Indomethacin
DB00328	Indomethacin	MESHID:D007213	Spondylitis, Ankylosing	MESHID:D013167	Indomethacin
DB00328	Indomethacin	MESHID:D007213	staphylococcal infection	MESHID:D013203	Indomethacin
DB00328	Indomethacin	MESHID:D007213	Status Epilepticus	MESHID:D013226	Indomethacin
DB00328	Indomethacin	MESHID:D007213	Stomach Diseases	MESHID:D013272	Indomethacin
DB00328	Indomethacin	MESHID:D007213	Stomach Neoplasms	MESHID:D013274	Indomethacin
DB00328	Indomethacin	MESHID:D007213	Stomach Ulcer	MESHID:D013276	Indomethacin
DB00328	Indomethacin	MESHID:D007213	Stomatitis	MESHID:D013280	Indomethacin
DB00328	Indomethacin	MESHID:D007213	Sweating	MESHID:D013546	Indomethacin
DB00328	Indomethacin	MESHID:D007213	Syncope	MESHID:D013575	Indomethacin
DB00328	Indomethacin	MESHID:D007213	synovitis	MESHID:D013585	Indomethacin
DB00328	Indomethacin	MESHID:D007213	Tachycardia	MESHID:D013610	Indomethacin
DB00328	Indomethacin	MESHID:D007213	Supraventricular tachycardia	MESHID:D013617	Indomethacin
DB00328	Indomethacin	MESHID:D007213	Thrombocytopenia	MESHID:D013921	Indomethacin
DB00328	Indomethacin	MESHID:D007213	Thrombophlebitis	MESHID:D013924	Indomethacin
DB00328	Indomethacin	MESHID:D007213	Thyroid Neoplasms	MESHID:D013964	Indomethacin
DB00328	Indomethacin	MESHID:D007213	Tinnitus	MESHID:D014012	Indomethacin
DB00328	Indomethacin	MESHID:D007213	tonsillectomy	MESHID:D014068	Indomethacin
DB00328	Indomethacin	MESHID:D007213	tonsillitis	MESHID:D014069	Indomethacin
DB00328	Indomethacin	MESHID:D007213	tooth disease	MESHID:D014076	Indomethacin
DB00328	Indomethacin	MESHID:D007213	Tremor	MESHID:D014202	Indomethacin
DB00328	Indomethacin	MESHID:D007213	Tricuspid Valve Insufficiency	MESHID:D014262	Indomethacin
DB00328	Indomethacin	MESHID:D007213	Ulcer	MESHID:D014456	Indomethacin
DB00328	Indomethacin	MESHID:D007213	Uremia	MESHID:D014511	Indomethacin
DB00328	Indomethacin	MESHID:D007213	Ureteral Calculi	MESHID:D014514	Indomethacin
DB00328	Indomethacin	MESHID:D007213	Urologic Neoplasms	MESHID:D014571	Indomethacin
DB00328	Indomethacin	MESHID:D007213	Urticaria	MESHID:D014581	Indomethacin
DB00328	Indomethacin	MESHID:D007213	Vascular Diseases	MESHID:D014652	Indomethacin
DB00328	Indomethacin	MESHID:D007213	Vasculitis	MESHID:D014657	Indomethacin
DB00328	Indomethacin	MESHID:D007213	Vertigo	MESHID:D014717	Indomethacin
DB00328	Indomethacin	MESHID:D007213	Vomiting	MESHID:D014839	Indomethacin
DB00328	Indomethacin	MESHID:D007213	Hydrops Fetalis	MESHID:D015160	Indomethacin
DB00328	Indomethacin	MESHID:D007213	Colorectal Neoplasms	MESHID:D015179	Indomethacin
DB00328	Indomethacin	MESHID:D007213	Osteoarthritis, Hip	MESHID:D015207	Indomethacin
DB00328	Indomethacin	MESHID:D007213	Arthritis, Gouty	MESHID:D015210	Indomethacin
DB00328	Indomethacin	MESHID:D007213	tumour lysis syndrome	MESHID:D015275	Indomethacin
DB00328	Indomethacin	MESHID:D007213	Reperfusion Injury	MESHID:D015427	Indomethacin
DB00328	Indomethacin	MESHID:D007213	Leukemia, Myelogenous, Chronic, BCR-ABL Positive	MESHID:D015464	Indomethacin
DB00328	Indomethacin	MESHID:D007213	Leukemia, Myeloid, Acute	MESHID:D015470	Indomethacin
DB00328	Indomethacin	MESHID:D007213	chronic fatigue syndrome	MESHID:D015673	Indomethacin
DB00328	Indomethacin	MESHID:D007213	Mammary Neoplasms, Animal	MESHID:D015674	Indomethacin
DB00328	Indomethacin	MESHID:D007213	Abdominal Pain	MESHID:D015746	Indomethacin
DB00328	Indomethacin	MESHID:D007213	Oligohydramnios	MESHID:D016104	Indomethacin
DB00328	Indomethacin	MESHID:D007213	Alveolar Bone Loss	MESHID:D016301	Indomethacin
DB00328	Indomethacin	MESHID:D007213	Ovarian Hyperstimulation Syndrome	MESHID:D016471	Indomethacin
DB00328	Indomethacin	MESHID:D007213	Leishmaniasis, Cutaneous	MESHID:D016773	Indomethacin
DB00328	Indomethacin	MESHID:D007213	Hypertrophy, Left Ventricular	MESHID:D017379	Indomethacin
DB00328	Indomethacin	MESHID:D007213	Hypertrophy, Right Ventricular	MESHID:D017380	Indomethacin
DB00328	Indomethacin	MESHID:D007213	Aortic Aneurysm, Abdominal	MESHID:D017544	Indomethacin
DB00328	Indomethacin	MESHID:D007213	diabetic foot	MESHID:D017719	Indomethacin
DB00328	Indomethacin	MESHID:D007213	Glucose intolerance	MESHID:D018149	Indomethacin
DB00328	Indomethacin	MESHID:D007213	Carcinoma, Medullary	MESHID:D018276	Indomethacin
DB00328	Indomethacin	MESHID:D007213	Coronavirus Infections	MESHID:D018352	Indomethacin
DB00328	Indomethacin	MESHID:D007213	Vasculitis, Leukocytoclastic, Cutaneous	MESHID:D018366	Indomethacin
DB00328	Indomethacin	MESHID:D007213	Cardiovascular Abnormalities	MESHID:D018376	Indomethacin
DB00328	Indomethacin	MESHID:D007213	Ventricular Dysfunction, Right	MESHID:D018497	Indomethacin
DB00328	Indomethacin	MESHID:D007213	Diabetes Insipidus, Nephrogenic	MESHID:D018500	Indomethacin
DB00328	Indomethacin	MESHID:D007213	Arthralgia	MESHID:D018771	Indomethacin
DB00328	Indomethacin	MESHID:D007213	Anemia, Iron-Deficiency	MESHID:D018798	Indomethacin
DB00328	Indomethacin	MESHID:D007213	Sepsis	MESHID:D018805	Indomethacin
DB00328	Indomethacin	MESHID:D007213	Carcinoma, Lewis Lung	MESHID:D018827	Indomethacin
DB00328	Indomethacin	MESHID:D007213	Cystitis, Interstitial	MESHID:D018856	Indomethacin
DB00328	Indomethacin	MESHID:D007213	Muscular weakness	MESHID:D018908	Indomethacin
DB00328	Indomethacin	MESHID:D007213	mouth ulcer	MESHID:D019226	Indomethacin
DB00328	Indomethacin	MESHID:D007213	dysthymic disorder	MESHID:D019263	Indomethacin
DB00328	Indomethacin	MESHID:D007213	Endotoxemia	MESHID:D019446	Indomethacin
DB00328	Indomethacin	MESHID:D007213	back injury	MESHID:D019567	Indomethacin
DB00328	Indomethacin	MESHID:D007213	Intracranial Hypertension	MESHID:D019586	Indomethacin
DB00328	Indomethacin	MESHID:D007213	Neurodegenerative Diseases	MESHID:D019636	Indomethacin
DB00328	Indomethacin	MESHID:D007213	Hepatitis, Autoimmune	MESHID:D019693	Indomethacin
DB00328	Indomethacin	MESHID:D007213	Hepatitis C, Chronic	MESHID:D019698	Indomethacin
DB00328	Indomethacin	MESHID:D007213	psychosexual disorder	MESHID:D020018	Indomethacin
DB00328	Indomethacin	MESHID:D007213	periodic limb movement disorder	MESHID:D020189	Indomethacin
DB00328	Indomethacin	MESHID:D007213	Intracranial Hemorrhages	MESHID:D020300	Indomethacin
DB00328	Indomethacin	MESHID:D007213	Vasospasm, Intracranial	MESHID:D020301	Indomethacin
DB00328	Indomethacin	MESHID:D007213	Enterocolitis, Necrotizing	MESHID:D020345	Indomethacin
DB00328	Indomethacin	MESHID:D007213	Parkinsonian Disorders	MESHID:D020734	Indomethacin
DB00328	Indomethacin	MESHID:D007213	Headache Disorders	MESHID:D020773	Indomethacin
DB00328	Indomethacin	MESHID:D007213	Dyssomnias	MESHID:D020920	Indomethacin
DB00328	Indomethacin	MESHID:D007213	chronic obstructive airway disease	MESHID:D029424	Indomethacin
DB00328	Indomethacin	MESHID:D007213	Hypoalbuminemia	MESHID:D034141	Indomethacin
DB00328	Indomethacin	MESHID:D007213	Hyperamylasemia	MESHID:D034321	Indomethacin
DB00328	Indomethacin	MESHID:D007213	Ileus	MESHID:D045823	Indomethacin
DB00328	Indomethacin	MESHID:D007213	Premature Birth	MESHID:D047928	Indomethacin
DB00328	Indomethacin	MESHID:D007213	Atherosclerosis	MESHID:D050197	Indomethacin
DB00328	Indomethacin	MESHID:D007213	Paroxysmal Hemicrania	MESHID:D051302	Indomethacin
DB00328	Indomethacin	MESHID:D007213	Renal Insufficiency, Chronic	MESHID:D051436	Indomethacin
DB00328	Indomethacin	MESHID:D007213	Renal Insufficiency	MESHID:D051437	Indomethacin
DB00328	Indomethacin	MESHID:D007213	Kidney Diseases, Cystic	MESHID:D052177	Indomethacin
DB00328	Indomethacin	MESHID:D007213	Tendinopathy	MESHID:D052256	Indomethacin
DB00328	Indomethacin	MESHID:D007213	Azotemia	MESHID:D053099	Indomethacin
DB00328	Indomethacin	MESHID:D007213	Coronary Occlusion	MESHID:D054059	Indomethacin
DB00328	Indomethacin	MESHID:D007213	livedo reticularis	MESHID:D054068	Indomethacin
DB00328	Indomethacin	MESHID:D007213	bone spur	MESHID:D054850	Indomethacin
DB00328	Indomethacin	MESHID:D007213	postural orthostatic tachycardia syndrome	MESHID:D054972	Indomethacin
DB00328	Indomethacin	MESHID:D007213	spinal osteoarthritis	MESHID:D055013	Indomethacin
DB00328	Indomethacin	MESHID:D007213	lung injury	MESHID:D055370	Indomethacin
DB00328	Indomethacin	MESHID:D007213	Drug-Induced Liver Injury	MESHID:D056486	Indomethacin
DB00328	Indomethacin	MESHID:D007213	leukoencephalopathy	MESHID:D056784	Indomethacin
DB00328	Indomethacin	MESHID:D007213	Renal Colic	MESHID:D056844	Indomethacin
DB00328	Indomethacin	MESHID:D007213	Apathy	MESHID:D057565	Indomethacin
DB00328	Indomethacin	MESHID:D007213	Acute Kidney Injury	MESHID:D058186	Indomethacin
DB00328	Indomethacin	MESHID:D007213	eye pain	MESHID:D058447	Indomethacin
DB00328	Indomethacin	MESHID:D007213	abdominal compartment syndrome	MESHID:D059325	Indomethacin
DB00328	Indomethacin	MESHID:D007213	breast pain	MESHID:D059373	Indomethacin
DB00328	Indomethacin	MESHID:D007213	anhedonia	MESHID:D059445	Indomethacin
DB00328	Indomethacin	MESHID:D007213	vascular calcification	MESHID:D061205	Indomethacin
DB00328	Indomethacin	MESHID:D007213	abdominal distension	UMLSID:C0000731	Indomethacin
DB00328	Indomethacin	MESHID:D007213	anaemia	UMLSID:C0002871	Indomethacin
DB00328	Indomethacin	MESHID:D007213	Aplastic anaemia	UMLSID:C0002874	Indomethacin
DB00328	Indomethacin	MESHID:D007213	Haemolytic anaemia	UMLSID:C0002878	Indomethacin
DB00328	Indomethacin	MESHID:D007213	angina	UMLSID:C0002962	Indomethacin
DB00328	Indomethacin	MESHID:D007213	angina unstable	UMLSID:C0002965	Indomethacin
DB00328	Indomethacin	MESHID:D007213	coarctation of the aorta	UMLSID:C0003492	Indomethacin
DB00328	Indomethacin	MESHID:D007213	Apnoea	UMLSID:C0003578	Indomethacin
DB00328	Indomethacin	MESHID:D007213	Aching joints	UMLSID:C0003862	Indomethacin
DB00328	Indomethacin	MESHID:D007213	barrett's oesophagus	UMLSID:C0004763	Indomethacin
DB00328	Indomethacin	MESHID:D007213	Coagulopathy	UMLSID:C0005779	Indomethacin
DB00328	Indomethacin	MESHID:D007213	candidiasis of mouth	UMLSID:C0006849	Indomethacin
DB00328	Indomethacin	MESHID:D007213	carpal tunnel	UMLSID:C0007286	Indomethacin
DB00328	Indomethacin	MESHID:D007213	abdominal discomfort	UMLSID:C0008033	Indomethacin
DB00328	Indomethacin	MESHID:D007213	bile duct stone	UMLSID:C0008350	Indomethacin
DB00328	Indomethacin	MESHID:D007213	Colitis ulcerative	UMLSID:C0009324	Indomethacin
DB00328	Indomethacin	MESHID:D007213	anogenital warts	UMLSID:C0009663	Indomethacin
DB00328	Indomethacin	MESHID:D007213	constipated	UMLSID:C0009806	Indomethacin
DB00328	Indomethacin	MESHID:D007213	arteriosclerotic heart disease	UMLSID:C0010054	Indomethacin
DB00328	Indomethacin	MESHID:D007213	CMV infection	UMLSID:C0010823	Indomethacin
DB00328	Indomethacin	MESHID:D007213	Depersonalisation	UMLSID:C0011551	Indomethacin
DB00328	Indomethacin	MESHID:D007213	Dermatitis exfoliative	UMLSID:C0011606	Indomethacin
DB00328	Indomethacin	MESHID:D007213	Diabetes	UMLSID:C0011849	Indomethacin
DB00328	Indomethacin	MESHID:D007213	diabetes mellitus non-insulin-dependent	UMLSID:C0011860	Indomethacin
DB00328	Indomethacin	MESHID:D007213	Diarrhoea	UMLSID:C0011991	Indomethacin
DB00328	Indomethacin	MESHID:D007213	Distention	UMLSID:C0012359	Indomethacin
DB00328	Indomethacin	MESHID:D007213	abuse	UMLSID:C0013146	Indomethacin
DB00328	Indomethacin	MESHID:D007213	patent ductus arteriosis	UMLSID:C0013274	Indomethacin
DB00328	Indomethacin	MESHID:D007213	Dyspnoea	UMLSID:C0013404	Indomethacin
DB00328	Indomethacin	MESHID:D007213	Oedema	UMLSID:C0013604	Indomethacin
DB00328	Indomethacin	MESHID:D007213	Oesophageal disorder	UMLSID:C0014852	Indomethacin
DB00328	Indomethacin	MESHID:D007213	Excoriation	UMLSID:C0015256	Indomethacin
DB00328	Indomethacin	MESHID:D007213	femur fracture	UMLSID:C0015802	Indomethacin
DB00328	Indomethacin	MESHID:D007213	foetal distress syndrome	UMLSID:C0015930	Indomethacin
DB00328	Indomethacin	MESHID:D007213	body temperature increased	UMLSID:C0015967	Indomethacin
DB00328	Indomethacin	MESHID:D007213	gastric hyperplasia	UMLSID:C0017152	Indomethacin
DB00328	Indomethacin	MESHID:D007213	gastrointestinal bleed	UMLSID:C0017181	Indomethacin
DB00328	Indomethacin	MESHID:D007213	glucose urine	UMLSID:C0017979	Indomethacin
DB00328	Indomethacin	MESHID:D007213	gynaecomastia	UMLSID:C0018418	Indomethacin
DB00328	Indomethacin	MESHID:D007213	Cardiac failure congestive	UMLSID:C0018802	Indomethacin
DB00328	Indomethacin	MESHID:D007213	cardiac operation	UMLSID:C0018821	Indomethacin
DB00328	Indomethacin	MESHID:D007213	haematochezia	UMLSID:C0018932	Indomethacin
DB00328	Indomethacin	MESHID:D007213	haematoma	UMLSID:C0018944	Indomethacin
DB00328	Indomethacin	MESHID:D007213	Haematuria	UMLSID:C0018965	Indomethacin
DB00328	Indomethacin	MESHID:D007213	Haemorrhage	UMLSID:C0019080	Indomethacin
DB00328	Indomethacin	MESHID:D007213	hepatitis b positive	UMLSID:C0019193	Indomethacin
DB00328	Indomethacin	MESHID:D007213	Hernia Inguinal	UMLSID:C0019294	Indomethacin
DB00328	Indomethacin	MESHID:D007213	herpes virus infection	UMLSID:C0019372	Indomethacin
DB00328	Indomethacin	MESHID:D007213	hot flash	UMLSID:C0020040	Indomethacin
DB00328	Indomethacin	MESHID:D007213	Blood Calcium Increased	UMLSID:C0020437	Indomethacin
DB00328	Indomethacin	MESHID:D007213	blood cholesterol	UMLSID:C0020443	Indomethacin
DB00328	Indomethacin	MESHID:D007213	Hyperglycaemia	UMLSID:C0020456	Indomethacin
DB00328	Indomethacin	MESHID:D007213	Hyperkalaemia	UMLSID:C0020461	Indomethacin
DB00328	Indomethacin	MESHID:D007213	blood glucose decreased	UMLSID:C0020615	Indomethacin
DB00328	Indomethacin	MESHID:D007213	blood sodium	UMLSID:C0020625	Indomethacin
DB00328	Indomethacin	MESHID:D007213	arterial pressure NOS decreased	UMLSID:C0020649	Indomethacin
DB00328	Indomethacin	MESHID:D007213	hypothyroid	UMLSID:C0020676	Indomethacin
DB00328	Indomethacin	MESHID:D007213	premature baby	UMLSID:C0021294	Indomethacin
DB00328	Indomethacin	MESHID:D007213	disorder Renal	UMLSID:C0022658	Indomethacin
DB00328	Indomethacin	MESHID:D007213	Chronic Kidney Disease	UMLSID:C0022661	Indomethacin
DB00328	Indomethacin	MESHID:D007213	Leukaemia	UMLSID:C0023418	Indomethacin
DB00328	Indomethacin	MESHID:D007213	disease of liver	UMLSID:C0023895	Indomethacin
DB00328	Indomethacin	MESHID:D007213	mediastinal tumor	UMLSID:C0025063	Indomethacin
DB00328	Indomethacin	MESHID:D007213	black stools	UMLSID:C0025222	Indomethacin
DB00328	Indomethacin	MESHID:D007213	heart attack	UMLSID:C0027051	Indomethacin
DB00328	Indomethacin	MESHID:D007213	muscle inflammation	UMLSID:C0027121	Indomethacin
DB00328	Indomethacin	MESHID:D007213	injury of neck	UMLSID:C0027531	Indomethacin
DB00328	Indomethacin	MESHID:D007213	Nephritis interstitial	UMLSID:C0027707	Indomethacin
DB00328	Indomethacin	MESHID:D007213	fat tissue increased	UMLSID:C0028754	Indomethacin
DB00328	Indomethacin	MESHID:D007213	Obstruction	UMLSID:C0028778	Indomethacin
DB00328	Indomethacin	MESHID:D007213	Extremity pain	UMLSID:C0030196	Indomethacin
DB00328	Indomethacin	MESHID:D007213	Palpitations	UMLSID:C0030252	Indomethacin
DB00328	Indomethacin	MESHID:D007213	optic disc edema	UMLSID:C0030353	Indomethacin
DB00328	Indomethacin	MESHID:D007213	Paraesthesia	UMLSID:C0030554	Indomethacin
DB00328	Indomethacin	MESHID:D007213	neuropathy peripheral	UMLSID:C0031117	Indomethacin
DB00328	Indomethacin	MESHID:D007213	pharyngeal inflammation	UMLSID:C0031350	Indomethacin
DB00328	Indomethacin	MESHID:D007213	placental disorder	UMLSID:C0032045	Indomethacin
DB00328	Indomethacin	MESHID:D007213	neumonia	UMLSID:C0032285	Indomethacin
DB00328	Indomethacin	MESHID:D007213	pneumonia staphylococcal	UMLSID:C0032308	Indomethacin
DB00328	Indomethacin	MESHID:D007213	Pulmonary oedema	UMLSID:C0034063	Indomethacin
DB00328	Indomethacin	MESHID:D007213	retinal bleeding	UMLSID:C0035317	Indomethacin
DB00328	Indomethacin	MESHID:D007213	salivary gland disorder	UMLSID:C0036093	Indomethacin
DB00328	Indomethacin	MESHID:D007213	ischias	UMLSID:C0036396	Indomethacin
DB00328	Indomethacin	MESHID:D007213	hypertonia	UMLSID:C0037763	Indomethacin
DB00328	Indomethacin	MESHID:D007213	Gastric disorder	UMLSID:C0038354	Indomethacin
DB00328	Indomethacin	MESHID:D007213	atrial tachycardia	UMLSID:C0039239	Indomethacin
DB00328	Indomethacin	MESHID:D007213	dental pain	UMLSID:C0040460	Indomethacin
DB00328	Indomethacin	MESHID:D007213	anaesthesia	UMLSID:C0041657	Indomethacin
DB00328	Indomethacin	MESHID:D007213	upper gastrointestinal bleeding	UMLSID:C0041909	Indomethacin
DB00328	Indomethacin	MESHID:D007213	ureteritis	UMLSID:C0041959	Indomethacin
DB00328	Indomethacin	MESHID:D007213	pollakiuria	UMLSID:C0042023	Indomethacin
DB00328	Indomethacin	MESHID:D007213	Incontinence	UMLSID:C0042024	Indomethacin
DB00328	Indomethacin	MESHID:D007213	Infection Urinary Tract	UMLSID:C0042029	Indomethacin
DB00328	Indomethacin	MESHID:D007213	Weight increased	UMLSID:C0043094	Indomethacin
DB00328	Indomethacin	MESHID:D007213	bladder retention	UMLSID:C0080274	Indomethacin
DB00328	Indomethacin	MESHID:D007213	meningitis fungal	UMLSID:C0085438	Indomethacin
DB00328	Indomethacin	MESHID:D007213	sinus bradycardia	UMLSID:C0085610	Indomethacin
DB00328	Indomethacin	MESHID:D007213	bundle branch block right	UMLSID:C0085615	Indomethacin
DB00328	Indomethacin	MESHID:D007213	edema extremities	UMLSID:C0085649	Indomethacin
DB00328	Indomethacin	MESHID:D007213	blood chloride decreased	UMLSID:C0085680	Indomethacin
DB00328	Indomethacin	MESHID:D007213	Chest infection	UMLSID:C0149725	Indomethacin
DB00328	Indomethacin	MESHID:D007213	breast discharge	UMLSID:C0149741	Indomethacin
DB00328	Indomethacin	MESHID:D007213	peripheral sensory neuropathy	UMLSID:C0151313	Indomethacin
DB00328	Indomethacin	MESHID:D007213	blood urea increased	UMLSID:C0151539	Indomethacin
DB00328	Indomethacin	MESHID:D007213	coagulation time prolonged	UMLSID:C0151563	Indomethacin
DB00328	Indomethacin	MESHID:D007213	Necrolysis epidermal	UMLSID:C0151626	Indomethacin
DB00328	Indomethacin	MESHID:D007213	Haemorrhage intracranial	UMLSID:C0151699	Indomethacin
DB00328	Indomethacin	MESHID:D007213	Pulmonary haemorrhage	UMLSID:C0151701	Indomethacin
DB00328	Indomethacin	MESHID:D007213	Bleeding vaginal	UMLSID:C0151706	Indomethacin
DB00328	Indomethacin	MESHID:D007213	Abnormal LFTs	UMLSID:C0151766	Indomethacin
DB00328	Indomethacin	MESHID:D007213	Bone marrow depression	UMLSID:C0151773	Indomethacin
DB00328	Indomethacin	MESHID:D007213	coronary artery occlusion	UMLSID:C0151814	Indomethacin
DB00328	Indomethacin	MESHID:D007213	Aspartate Aminotransferase Increase	UMLSID:C0151904	Indomethacin
DB00328	Indomethacin	MESHID:D007213	alanine aminotransferase increased	UMLSID:C0151905	Indomethacin
DB00328	Indomethacin	MESHID:D007213	Intestinal ulcer	UMLSID:C0151971	Indomethacin
DB00328	Indomethacin	MESHID:D007213	ileal ulcer	UMLSID:C0151975	Indomethacin
DB00328	Indomethacin	MESHID:D007213	urethral discharge	UMLSID:C0152447	Indomethacin
DB00328	Indomethacin	MESHID:D007213	malignant neoplasm of spinal cord	UMLSID:C0153646	Indomethacin
DB00328	Indomethacin	MESHID:D007213	metastases to lung	UMLSID:C0153676	Indomethacin
DB00328	Indomethacin	MESHID:D007213	bone cancer metastatic	UMLSID:C0153690	Indomethacin
DB00328	Indomethacin	MESHID:D007213	blindness cortical	UMLSID:C0155320	Indomethacin
DB00328	Indomethacin	MESHID:D007213	acute myocardial infarction	UMLSID:C0155652	Indomethacin
DB00328	Indomethacin	MESHID:D007213	cor pulmonale acute	UMLSID:C0155672	Indomethacin
DB00328	Indomethacin	MESHID:D007213	premature labour	UMLSID:C0156714	Indomethacin
DB00328	Indomethacin	MESHID:D007213	premature rupture of membranes	UMLSID:C0157147	Indomethacin
DB00328	Indomethacin	MESHID:D007213	intervertebral disc disorder	UMLSID:C0158252	Indomethacin
DB00328	Indomethacin	MESHID:D007213	cervicobrachial syndrome	UMLSID:C0158281	Indomethacin
DB00328	Indomethacin	MESHID:D007213	ligament sprain	UMLSID:C0160075	Indomethacin
DB00328	Indomethacin	MESHID:D007213	Corneal deposits	UMLSID:C0162281	Indomethacin
DB00328	Indomethacin	MESHID:D007213	elevated prostate specific antigen	UMLSID:C0178415	Indomethacin
DB00328	Indomethacin	MESHID:D007213	bone lesion	UMLSID:C0185240	Indomethacin
DB00328	Indomethacin	MESHID:D007213	breast prosthesis removal	UMLSID:C0191909	Indomethacin
DB00328	Indomethacin	MESHID:D007213	wisdom teeth removal	UMLSID:C0204147	Indomethacin
DB00328	Indomethacin	MESHID:D007213	dental operation	UMLSID:C0204324	Indomethacin
DB00328	Indomethacin	MESHID:D007213	neuroendocrine tumour	UMLSID:C0206754	Indomethacin
DB00328	Indomethacin	MESHID:D007213	metastases to meninges	UMLSID:C0220654	Indomethacin
DB00328	Indomethacin	MESHID:D007213	Muscle movement involuntary	UMLSID:C0221722	Indomethacin
DB00328	Indomethacin	MESHID:D007213	Malaise	UMLSID:C0231218	Indomethacin
DB00328	Indomethacin	MESHID:D007213	Dyspnea exertional	UMLSID:C0231807	Indomethacin
DB00328	Indomethacin	MESHID:D007213	Epigastric pain	UMLSID:C0232493	Indomethacin
DB00328	Indomethacin	MESHID:D007213	Rectal Tenesmus	UMLSID:C0232726	Indomethacin
DB00328	Indomethacin	MESHID:D007213	Discomfort	UMLSID:C0234215	Indomethacin
DB00328	Indomethacin	MESHID:D007213	Abdominal distress	UMLSID:C0235295	Indomethacin
DB00328	Indomethacin	MESHID:D007213	blood creatinine increased	UMLSID:C0235431	Indomethacin
DB00328	Indomethacin	MESHID:D007213	electrocardiogram qrs complex prolonged	UMLSID:C0235475	Indomethacin
DB00328	Indomethacin	MESHID:D007213	peripheral ischaemia	UMLSID:C0235490	Indomethacin
DB00328	Indomethacin	MESHID:D007213	foetal movements decreased	UMLSID:C0235659	Indomethacin
DB00328	Indomethacin	MESHID:D007213	condition aggravated	UMLSID:C0235874	Indomethacin
DB00328	Indomethacin	MESHID:D007213	Gastric perforation	UMLSID:C0235884	Indomethacin
DB00328	Indomethacin	MESHID:D007213	Skin exfoliation	UMLSID:C0237849	Indomethacin
DB00328	Indomethacin	MESHID:D007213	colitis collagenous	UMLSID:C0238067	Indomethacin
DB00328	Indomethacin	MESHID:D007213	clostridium difficile colitis	UMLSID:C0238106	Indomethacin
DB00328	Indomethacin	MESHID:D007213	Necrotising fasciitis	UMLSID:C0238124	Indomethacin
DB00328	Indomethacin	MESHID:D007213	myxoedema coma	UMLSID:C0238298	Indomethacin
DB00328	Indomethacin	MESHID:D007213	oesophageal candidiasis	UMLSID:C0239295	Indomethacin
DB00328	Indomethacin	MESHID:D007213	haematocrit increased	UMLSID:C0239935	Indomethacin
DB00328	Indomethacin	MESHID:D007213	lung neoplasm malignant	UMLSID:C0242379	Indomethacin
DB00328	Indomethacin	MESHID:D007213	bacterial toxaemia	UMLSID:C0243026	Indomethacin
DB00328	Indomethacin	MESHID:D007213	abnormal mammogram	UMLSID:C0262365	Indomethacin
DB00328	Indomethacin	MESHID:D007213	embolic stroke	UMLSID:C0262469	Indomethacin
DB00328	Indomethacin	MESHID:D007213	lumbar vertebral fracture	UMLSID:C0262544	Indomethacin
DB00328	Indomethacin	MESHID:D007213	pharyngeal abscess	UMLSID:C0264292	Indomethacin
DB00328	Indomethacin	MESHID:D007213	pulmonary hypoplasia	UMLSID:C0265783	Indomethacin
DB00328	Indomethacin	MESHID:D007213	Ileitis regional	UMLSID:C0267380	Indomethacin
DB00328	Indomethacin	MESHID:D007213	Rectal haemorrhage	UMLSID:C0267596	Indomethacin
DB00328	Indomethacin	MESHID:D007213	Fluid retention	UMLSID:C0268000	Indomethacin
DB00328	Indomethacin	MESHID:D007213	Nephritic syndrome	UMLSID:C0268732	Indomethacin
DB00328	Indomethacin	MESHID:D007213	blood pressure systolic decreased	UMLSID:C0277885	Indomethacin
DB00328	Indomethacin	MESHID:D007213	breast cancer recurrent	UMLSID:C0278493	Indomethacin
DB00328	Indomethacin	MESHID:D007213	metastatic renal cell carcinoma	UMLSID:C0278678	Indomethacin
DB00328	Indomethacin	MESHID:D007213	bladder cancer stage ii	UMLSID:C0278823	Indomethacin
DB00328	Indomethacin	MESHID:D007213	congenital cystic kidney disease	UMLSID:C0311245	Indomethacin
DB00328	Indomethacin	MESHID:D007213	Macule	UMLSID:C0332573	Indomethacin
DB00328	Indomethacin	MESHID:D007213	primary sequestrum	UMLSID:C0333313	Indomethacin
DB00328	Indomethacin	MESHID:D007213	extraskeletal ossification	UMLSID:C0334040	Indomethacin
DB00328	Indomethacin	MESHID:D007213	Psychotic episode	UMLSID:C0338614	Indomethacin
DB00328	Indomethacin	MESHID:D007213	electromechanical dissociation	UMLSID:C0340861	Indomethacin
DB00328	Indomethacin	MESHID:D007213	Secondary anaemia	UMLSID:C0340952	Indomethacin
DB00328	Indomethacin	MESHID:D007213	renal impairment	UMLSID:C0341697	Indomethacin
DB00328	Indomethacin	MESHID:D007213	Electrolyte imbalance	UMLSID:C0342579	Indomethacin
DB00328	Indomethacin	MESHID:D007213	helicobacter gastritis	UMLSID:C0343378	Indomethacin
DB00328	Indomethacin	MESHID:D007213	Vision blurred	UMLSID:C0344232	Indomethacin
DB00328	Indomethacin	MESHID:D007213	placental transfusion syndrome	UMLSID:C0348911	Indomethacin
DB00328	Indomethacin	MESHID:D007213	ischaemic cardiomyopathy	UMLSID:C0349782	Indomethacin
DB00328	Indomethacin	MESHID:D007213	Platelet count decreased	UMLSID:C0392386	Indomethacin
DB00328	Indomethacin	MESHID:D007213	radiculitis brachial	UMLSID:C0392447	Indomethacin
DB00328	Indomethacin	MESHID:D007213	initial insomnia	UMLSID:C0393760	Indomethacin
DB00328	Indomethacin	MESHID:D007213	bradycardia foetal	UMLSID:C0410919	Indomethacin
DB00328	Indomethacin	MESHID:D007213	sensation of foreign body	UMLSID:C0423602	Indomethacin
DB00328	Indomethacin	MESHID:D007213	Neuropathy	UMLSID:C0442874	Indomethacin
DB00328	Indomethacin	MESHID:D007213	hydrops foetalis	UMLSID:C0455990	Indomethacin
DB00328	Indomethacin	MESHID:D007213	continuous haemodiafiltration	UMLSID:C0472686	Indomethacin
DB00328	Indomethacin	MESHID:D007213	haemorrhagic ovarian cyst	UMLSID:C0473311	Indomethacin
DB00328	Indomethacin	MESHID:D007213	pruritus generalised	UMLSID:C0475858	Indomethacin
DB00328	Indomethacin	MESHID:D007213	Adenopathy	UMLSID:C0497156	Indomethacin
DB00328	Indomethacin	MESHID:D007213	dental abscess	UMLSID:C0518988	Indomethacin
DB00328	Indomethacin	MESHID:D007213	poor peripheral circulation	UMLSID:C0520547	Indomethacin
DB00328	Indomethacin	MESHID:D007213	breast microcalcification	UMLSID:C0520594	Indomethacin
DB00328	Indomethacin	MESHID:D007213	cardio-respiratory arrest	UMLSID:C0520600	Indomethacin
DB00328	Indomethacin	MESHID:D007213	endocarditis staphylococcal	UMLSID:C0520767	Indomethacin
DB00328	Indomethacin	MESHID:D007213	varicose vein operation	UMLSID:C0521235	Indomethacin
DB00328	Indomethacin	MESHID:D007213	mucosal membrane hyperplasia	UMLSID:C0521483	Indomethacin
DB00328	Indomethacin	MESHID:D007213	lung consolidation	UMLSID:C0521530	Indomethacin
DB00328	Indomethacin	MESHID:D007213	paraesthesia oral	UMLSID:C0521591	Indomethacin
DB00328	Indomethacin	MESHID:D007213	neonatal respiratory failure	UMLSID:C0521648	Indomethacin
DB00328	Indomethacin	MESHID:D007213	drug tolerance increased	UMLSID:C0521853	Indomethacin
DB00328	Indomethacin	MESHID:D007213	urine colour abnormal	UMLSID:C0522153	Indomethacin
DB00328	Indomethacin	MESHID:D007213	blood cholinesterase decreased	UMLSID:C0541829	Indomethacin
DB00328	Indomethacin	MESHID:D007213	joint lock	UMLSID:C0547000	Indomethacin
DB00328	Indomethacin	MESHID:D007213	Serum potassium increased	UMLSID:C0553704	Indomethacin
DB00328	Indomethacin	MESHID:D007213	ileal perforation	UMLSID:C0559938	Indomethacin
DB00328	Indomethacin	MESHID:D007213	Abnormal Gait	UMLSID:C0575081	Indomethacin
DB00328	Indomethacin	MESHID:D007213	heart sounds abnormal	UMLSID:C0577822	Indomethacin
DB00328	Indomethacin	MESHID:D007213	sensation of heaviness	UMLSID:C0581912	Indomethacin
DB00328	Indomethacin	MESHID:D007213	hip surgery	UMLSID:C0596706	Indomethacin
DB00328	Indomethacin	MESHID:D007213	loose tooth	UMLSID:C0600028	Indomethacin
DB00328	Indomethacin	MESHID:D007213	drug diversion	UMLSID:C0680490	Indomethacin
DB00328	Indomethacin	MESHID:D007213	metastases to lymph nodes	UMLSID:C0686619	Indomethacin
DB00328	Indomethacin	MESHID:D007213	ear infection	UMLSID:C0699744	Indomethacin
DB00328	Indomethacin	MESHID:D007213	carcinoma of the colon	UMLSID:C0699790	Indomethacin
DB00328	Indomethacin	MESHID:D007213	Serum creatinine increased	UMLSID:C0700225	Indomethacin
DB00328	Indomethacin	MESHID:D007213	emotional distress	UMLSID:C0700361	Indomethacin
DB00328	Indomethacin	MESHID:D007213	arterial thrombosis	UMLSID:C0729948	Indomethacin
DB00328	Indomethacin	MESHID:D007213	biopsy breast abnormal	UMLSID:C0740306	Indomethacin
DB00328	Indomethacin	MESHID:D007213	blood uric acid	UMLSID:C0740394	Indomethacin
DB00328	Indomethacin	MESHID:D007213	febrile neutropenia	UMLSID:C0746883	Indomethacin
DB00328	Indomethacin	MESHID:D007213	injection site phlebitis	UMLSID:C0750876	Indomethacin
DB00328	Indomethacin	MESHID:D007213	knee arthroplasty	UMLSID:C0845666	Indomethacin
DB00328	Indomethacin	MESHID:D007213	colon adenoma	UMLSID:C0850572	Indomethacin
DB00328	Indomethacin	MESHID:D007213	hepatocellular damage	UMLSID:C0851744	Indomethacin
DB00328	Indomethacin	MESHID:D007213	bone disorder	UMLSID:C0852091	Indomethacin
DB00328	Indomethacin	MESHID:D007213	birth trauma	UMLSID:C0852280	Indomethacin
DB00328	Indomethacin	MESHID:D007213	completed suicide	UMLSID:C0852733	Indomethacin
DB00328	Indomethacin	MESHID:D007213	breast lump removal	UMLSID:C0852740	Indomethacin
DB00328	Indomethacin	MESHID:D007213	blood alkaline phosphatase increased	UMLSID:C0852911	Indomethacin
DB00328	Indomethacin	MESHID:D007213	blood antidiuretic hormone increased	UMLSID:C0853126	Indomethacin
DB00328	Indomethacin	MESHID:D007213	blood lactate dehydrogenase increased	UMLSID:C0853149	Indomethacin
DB00328	Indomethacin	MESHID:D007213	blood triglycerides increased	UMLSID:C0853692	Indomethacin
DB00328	Indomethacin	MESHID:D007213	application site pruritus	UMLSID:C0853714	Indomethacin
DB00328	Indomethacin	MESHID:D007213	blood chloride abnormal	UMLSID:C0853743	Indomethacin
DB00328	Indomethacin	MESHID:D007213	blood potassium increased	UMLSID:C0853760	Indomethacin
DB00328	Indomethacin	MESHID:D007213	blood albumin decreased	UMLSID:C0853777	Indomethacin
DB00328	Indomethacin	MESHID:D007213	tongue blistering	UMLSID:C0853942	Indomethacin
DB00328	Indomethacin	MESHID:D007213	visual field tests abnormal	UMLSID:C0854021	Indomethacin
DB00328	Indomethacin	MESHID:D007213	blood creatine increased	UMLSID:C0854029	Indomethacin
DB00328	Indomethacin	MESHID:D007213	urine osmolarity increased	UMLSID:C0854056	Indomethacin
DB00328	Indomethacin	MESHID:D007213	blood bilirubin increased	UMLSID:C0854133	Indomethacin
DB00328	Indomethacin	MESHID:D007213	escherichia infection	UMLSID:C0854326	Indomethacin
DB00328	Indomethacin	MESHID:D007213	mastication disorder	UMLSID:C0854372	Indomethacin
DB00328	Indomethacin	MESHID:D007213	Acute anaphylaxis	UMLSID:C0857035	Indomethacin
DB00328	Indomethacin	MESHID:D007213	haemoglobin abnormal	UMLSID:C0857575	Indomethacin
DB00328	Indomethacin	MESHID:D007213	Lung infection	UMLSID:C0876973	Indomethacin
DB00328	Indomethacin	MESHID:D007213	concomitant disease progression	UMLSID:C0877011	Indomethacin
DB00328	Indomethacin	MESHID:D007213	drug exposure during pregnancy	UMLSID:C0877161	Indomethacin
DB00328	Indomethacin	MESHID:D007213	psychomotor skills impaired	UMLSID:C0877167	Indomethacin
DB00328	Indomethacin	MESHID:D007213	general physical health deterioration	UMLSID:C0877211	Indomethacin
DB00328	Indomethacin	MESHID:D007213	menopausal symptoms	UMLSID:C0877343	Indomethacin
DB00328	Indomethacin	MESHID:D007213	early morning awakening	UMLSID:C0917801	Indomethacin
DB00328	Indomethacin	MESHID:D007213	ductus arteriosus premature closure	UMLSID:C0919576	Indomethacin
DB00328	Indomethacin	MESHID:D007213	application site urticaria	UMLSID:C0919603	Indomethacin
DB00328	Indomethacin	MESHID:D007213	cytolytic hepatitis	UMLSID:C0919823	Indomethacin
DB00328	Indomethacin	MESHID:D007213	ecg signs of ventricular hypertrophy	UMLSID:C0919857	Indomethacin
DB00328	Indomethacin	MESHID:D007213	escherichia urinary tract infection	UMLSID:C0948344	Indomethacin
DB00328	Indomethacin	MESHID:D007213	large intestinal ulcer	UMLSID:C0948374	Indomethacin
DB00328	Indomethacin	MESHID:D007213	oral polypectomy	UMLSID:C0948478	Indomethacin
DB00328	Indomethacin	MESHID:D007213	musculoskeletal stiffness	UMLSID:C0948525	Indomethacin
DB00328	Indomethacin	MESHID:D007213	musculoskeletal discomfort	UMLSID:C0948594	Indomethacin
DB00328	Indomethacin	MESHID:D007213	group b streptococcus neonatal sepsis	UMLSID:C1096069	Indomethacin
DB00328	Indomethacin	MESHID:D007213	wound complication	UMLSID:C1096106	Indomethacin
DB00328	Indomethacin	MESHID:D007213	acquired haemophilia	UMLSID:C1096491	Indomethacin
DB00328	Indomethacin	MESHID:D007213	diabetic gastroenteropathy	UMLSID:C1112275	Indomethacin
DB00328	Indomethacin	MESHID:D007213	facial wasting	UMLSID:C1112303	Indomethacin
DB00328	Indomethacin	MESHID:D007213	muscle enzyme	UMLSID:C1141893	Indomethacin
DB00328	Indomethacin	MESHID:D007213	poor quality drug administered	UMLSID:C1142275	Indomethacin
DB00328	Indomethacin	MESHID:D007213	application site scar	UMLSID:C1142459	Indomethacin
DB00328	Indomethacin	MESHID:D007213	anticonvulsant drug level decreased	UMLSID:C1142503	Indomethacin
DB00328	Indomethacin	MESHID:D007213	hypertensive cardiomyopathy	UMLSID:C1144799	Indomethacin
DB00328	Indomethacin	MESHID:D007213	extremity necrosis	UMLSID:C1167745	Indomethacin
DB00328	Indomethacin	MESHID:D007213	hypoaesthesia	UMLSID:C1167981	Indomethacin
DB00328	Indomethacin	MESHID:D007213	herpes simplex serology positive	UMLSID:C1262156	Indomethacin
DB00328	Indomethacin	MESHID:D007213	Abdominal bloating	UMLSID:C1291077	Indomethacin
DB00328	Indomethacin	MESHID:D007213	post procedural haematoma	UMLSID:C1328411	Indomethacin
DB00328	Indomethacin	MESHID:D007213	cataract operation	UMLSID:C1504458	Indomethacin
DB00328	Indomethacin	MESHID:D007213	hypophagia	UMLSID:C1504561	Indomethacin
DB00328	Indomethacin	MESHID:D007213	pneumocystis jiroveci pneumonia	UMLSID:C1535939	Indomethacin
DB00328	Indomethacin	MESHID:D007213	gastrointestinal inflammation	UMLSID:C1535950	Indomethacin
DB00328	Indomethacin	MESHID:D007213	bone fragmentation	UMLSID:C1535973	Indomethacin
DB00328	Indomethacin	MESHID:D007213	Insufficiency renal	UMLSID:C1565489	Indomethacin
DB00328	Indomethacin	MESHID:D007213	renal tubular necrosis	UMLSID:C1720775	Indomethacin
DB00328	Indomethacin	MESHID:D007213	hepatic congestion	UMLSID:C1735632	Indomethacin
DB00328	Indomethacin	MESHID:D007213	post procedural swelling	UMLSID:C1737224	Indomethacin
DB00328	Indomethacin	MESHID:D007213	umbilical hernia perforation	UMLSID:C1868764	Indomethacin
DB00328	Indomethacin	MESHID:D007213	hemicephalalgia	UMLSID:C1868934	Indomethacin
DB00328	Indomethacin	MESHID:D007213	Weakness	UMLSID:C1883552	Indomethacin
DB00328	Indomethacin	MESHID:D007213	anorectal discomfort	UMLSID:C2242737	Indomethacin
DB00328	Indomethacin	MESHID:D007213	oxygen saturation decreased	UMLSID:C2363801	Indomethacin
DB00328	Indomethacin	MESHID:D007213	visual disturbance	UMLSID:C2363982	Indomethacin
DB00328	Indomethacin	MESHID:D007213	breast operation	UMLSID:C2363984	Indomethacin
DB00328	Indomethacin	MESHID:D007213	Platelet aggregation decreased	UMLSID:C2745995	Indomethacin
DB00328	Indomethacin	MESHID:D007213	Somnolence	UMLSID:C2830004	Indomethacin
DB00461	Nabumetone	UMLSID:C035605	birth defect	MESHID:D000013	Nabumetone
DB00461	Nabumetone	UMLSID:C035605	abscess	MESHID:D000038	Nabumetone
DB00461	Nabumetone	UMLSID:C035605	acantholysis	MESHID:D000051	Nabumetone
DB00461	Nabumetone	UMLSID:C035605	accident	MESHID:D000059	Nabumetone
DB00461	Nabumetone	UMLSID:C035605	Acne	MESHID:D000152	Nabumetone
DB00461	Nabumetone	UMLSID:C035605	actinomycosis	MESHID:D000196	Nabumetone
DB00461	Nabumetone	UMLSID:C035605	adenoma	MESHID:D000236	Nabumetone
DB00461	Nabumetone	UMLSID:C035605	adrenal neoplasm	MESHID:D000310	Nabumetone
DB00461	Nabumetone	UMLSID:C035605	ageusia	MESHID:D000370	Nabumetone
DB00461	Nabumetone	UMLSID:C035605	Agranulocytosis	MESHID:D000380	Nabumetone
DB00461	Nabumetone	UMLSID:C035605	Albuminuria	MESHID:D000419	Nabumetone
DB00461	Nabumetone	UMLSID:C035605	respiratory alkalosis	MESHID:D000472	Nabumetone
DB00461	Nabumetone	UMLSID:C035605	alopecia	MESHID:D000505	Nabumetone
DB00461	Nabumetone	UMLSID:C035605	alveoloplasty	MESHID:D000543	Nabumetone
DB00461	Nabumetone	UMLSID:C035605	Amnesia	MESHID:D000647	Nabumetone
DB00461	Nabumetone	UMLSID:C035605	analgesia	MESHID:D000698	Nabumetone
DB00461	Nabumetone	UMLSID:C035605	Anaphylactic shock	MESHID:D000707	Nabumetone
DB00461	Nabumetone	UMLSID:C035605	Angina pectoris	MESHID:D000787	Nabumetone
DB00461	Nabumetone	UMLSID:C035605	Angioedema	MESHID:D000799	Nabumetone
DB00461	Nabumetone	UMLSID:C035605	Anorexia	MESHID:D000855	Nabumetone
DB00461	Nabumetone	UMLSID:C035605	hypoxia	MESHID:D000860	Nabumetone
DB00461	Nabumetone	UMLSID:C035605	Anxiety	MESHID:D001007	Nabumetone
DB00461	Nabumetone	UMLSID:C035605	dysphasia	MESHID:D001037	Nabumetone
DB00461	Nabumetone	UMLSID:C035605	Aphonia	MESHID:D001044	Nabumetone
DB00461	Nabumetone	UMLSID:C035605	Arrhythmia	MESHID:D001145	Nabumetone
DB00461	Nabumetone	UMLSID:C035605	arterial occlusive disease	MESHID:D001157	Nabumetone
DB00461	Nabumetone	UMLSID:C035605	arteriosclerosis	MESHID:D001161	Nabumetone
DB00461	Nabumetone	UMLSID:C035605	arthritis	MESHID:D001168	Nabumetone
DB00461	Nabumetone	UMLSID:C035605	arthrodesis	MESHID:D001174	Nabumetone
DB00461	Nabumetone	UMLSID:C035605	asbestosis	MESHID:D001195	Nabumetone
DB00461	Nabumetone	UMLSID:C035605	asthenia	MESHID:D001247	Nabumetone
DB00461	Nabumetone	UMLSID:C035605	asthma	MESHID:D001249	Nabumetone
DB00461	Nabumetone	UMLSID:C035605	astigmatism	MESHID:D001251	Nabumetone
DB00461	Nabumetone	UMLSID:C035605	atelectasis	MESHID:D001261	Nabumetone
DB00461	Nabumetone	UMLSID:C035605	athetosis	MESHID:D001264	Nabumetone
DB00461	Nabumetone	UMLSID:C035605	atrophy	MESHID:D001284	Nabumetone
DB00461	Nabumetone	UMLSID:C035605	Back Ache	MESHID:D001416	Nabumetone
DB00461	Nabumetone	UMLSID:C035605	extrapyramidal disorder	MESHID:D001480	Nabumetone
DB00461	Nabumetone	UMLSID:C035605	mental disorder	MESHID:D001523	Nabumetone
DB00461	Nabumetone	UMLSID:C035605	bladder cancer	MESHID:D001749	Nabumetone
DB00461	Nabumetone	UMLSID:C035605	blepharitis	MESHID:D001762	Nabumetone
DB00461	Nabumetone	UMLSID:C035605	bleb	MESHID:D001768	Nabumetone
DB00461	Nabumetone	UMLSID:C035605	osteopenia	MESHID:D001851	Nabumetone
DB00461	Nabumetone	UMLSID:C035605	borderline personality disorder	MESHID:D001883	Nabumetone
DB00461	Nabumetone	UMLSID:C035605	brain neoplasm	MESHID:D001932	Nabumetone
DB00461	Nabumetone	UMLSID:C035605	Breast cancer	MESHID:D001943	Nabumetone
DB00461	Nabumetone	UMLSID:C035605	bronchiectasis	MESHID:D001987	Nabumetone
DB00461	Nabumetone	UMLSID:C035605	bronchitis	MESHID:D001991	Nabumetone
DB00461	Nabumetone	UMLSID:C035605	bruxism	MESHID:D002012	Nabumetone
DB00461	Nabumetone	UMLSID:C035605	bursitis	MESHID:D002062	Nabumetone
DB00461	Nabumetone	UMLSID:C035605	carbuncle	MESHID:D002270	Nabumetone
DB00461	Nabumetone	UMLSID:C035605	basal cell carcinoma	MESHID:D002280	Nabumetone
DB00461	Nabumetone	UMLSID:C035605	congestive cardiomyopathy	MESHID:D002311	Nabumetone
DB00461	Nabumetone	UMLSID:C035605	chondromalacia	MESHID:D002357	Nabumetone
DB00461	Nabumetone	UMLSID:C035605	cataract	MESHID:D002386	Nabumetone
DB00461	Nabumetone	UMLSID:C035605	cellulitis	MESHID:D002481	Nabumetone
DB00461	Nabumetone	UMLSID:C035605	anoxic encephalopathy	MESHID:D002534	Nabumetone
DB00461	Nabumetone	UMLSID:C035605	cerebral arteriosclerosis	MESHID:D002537	Nabumetone
DB00461	Nabumetone	UMLSID:C035605	chest pain	MESHID:D002637	Nabumetone
DB00461	Nabumetone	UMLSID:C035605	cholecystectomies	MESHID:D002763	Nabumetone
DB00461	Nabumetone	UMLSID:C035605	Cholelithiasis	MESHID:D002769	Nabumetone
DB00461	Nabumetone	UMLSID:C035605	Scar	MESHID:D002921	Nabumetone
DB00461	Nabumetone	UMLSID:C035605	colitis	MESHID:D003092	Nabumetone
DB00461	Nabumetone	UMLSID:C035605	colonic polyp	MESHID:D003111	Nabumetone
DB00461	Nabumetone	UMLSID:C035605	colonoscopy	MESHID:D003113	Nabumetone
DB00461	Nabumetone	UMLSID:C035605	color blindness	MESHID:D003117	Nabumetone
DB00461	Nabumetone	UMLSID:C035605	coma	MESHID:D003128	Nabumetone
DB00461	Nabumetone	UMLSID:C035605	Confusional state	MESHID:D003221	Nabumetone
DB00461	Nabumetone	UMLSID:C035605	connective tissue disease	MESHID:D003240	Nabumetone
DB00461	Nabumetone	UMLSID:C035605	Constipation	MESHID:D003248	Nabumetone
DB00461	Nabumetone	UMLSID:C035605	bruise	MESHID:D003288	Nabumetone
DB00461	Nabumetone	UMLSID:C035605	Cough	MESHID:D003371	Nabumetone
DB00461	Nabumetone	UMLSID:C035605	crying	MESHID:D003448	Nabumetone
DB00461	Nabumetone	UMLSID:C035605	cryptococcosis	MESHID:D003453	Nabumetone
DB00461	Nabumetone	UMLSID:C035605	cyst	MESHID:D003560	Nabumetone
DB00461	Nabumetone	UMLSID:C035605	death	MESHID:D003643	Nabumetone
DB00461	Nabumetone	UMLSID:C035605	debridement	MESHID:D003646	Nabumetone
DB00461	Nabumetone	UMLSID:C035605	decubitus ulcer	MESHID:D003668	Nabumetone
DB00461	Nabumetone	UMLSID:C035605	deglutition disorder	MESHID:D003680	Nabumetone
DB00461	Nabumetone	UMLSID:C035605	dehydration	MESHID:D003681	Nabumetone
DB00461	Nabumetone	UMLSID:C035605	demyelination	MESHID:D003711	Nabumetone
DB00461	Nabumetone	UMLSID:C035605	dental care	MESHID:D003729	Nabumetone
DB00461	Nabumetone	UMLSID:C035605	dental caries	MESHID:D003731	Nabumetone
DB00461	Nabumetone	UMLSID:C035605	dental fistula	MESHID:D003751	Nabumetone
DB00461	Nabumetone	UMLSID:C035605	dermatitides	MESHID:D003872	Nabumetone
DB00461	Nabumetone	UMLSID:C035605	contact dermatitis	MESHID:D003877	Nabumetone
DB00461	Nabumetone	UMLSID:C035605	Diabetic Nephropathy	MESHID:D003928	Nabumetone
DB00461	Nabumetone	UMLSID:C035605	diarrhea	MESHID:D003967	Nabumetone
DB00461	Nabumetone	UMLSID:C035605	Diplopia	MESHID:D004172	Nabumetone
DB00461	Nabumetone	UMLSID:C035605	dislocation	MESHID:D004204	Nabumetone
DB00461	Nabumetone	UMLSID:C035605	diverticulitis	MESHID:D004238	Nabumetone
DB00461	Nabumetone	UMLSID:C035605	diverticulum	MESHID:D004240	Nabumetone
DB00461	Nabumetone	UMLSID:C035605	dizziness	MESHID:D004244	Nabumetone
DB00461	Nabumetone	UMLSID:C035605	Nightmare	MESHID:D004325	Nabumetone
DB00461	Nabumetone	UMLSID:C035605	Drug hypersensitivity	MESHID:D004342	Nabumetone
DB00461	Nabumetone	UMLSID:C035605	drug tolerance	MESHID:D004361	Nabumetone
DB00461	Nabumetone	UMLSID:C035605	drug toxicity	MESHID:D004362	Nabumetone
DB00461	Nabumetone	UMLSID:C035605	duodenal ulcer	MESHID:D004381	Nabumetone
DB00461	Nabumetone	UMLSID:C035605	duodenitis	MESHID:D004382	Nabumetone
DB00461	Nabumetone	UMLSID:C035605	dysgeusia	MESHID:D004408	Nabumetone
DB00461	Nabumetone	UMLSID:C035605	dyspepsia	MESHID:D004415	Nabumetone
DB00461	Nabumetone	UMLSID:C035605	dystonia	MESHID:D004421	Nabumetone
DB00461	Nabumetone	UMLSID:C035605	ecchymoses	MESHID:D004438	Nabumetone
DB00461	Nabumetone	UMLSID:C035605	emphysema	MESHID:D004646	Nabumetone
DB00461	Nabumetone	UMLSID:C035605	empyema	MESHID:D004653	Nabumetone
DB00461	Nabumetone	UMLSID:C035605	bacterial endocarditis	MESHID:D004697	Nabumetone
DB00461	Nabumetone	UMLSID:C035605	adenomyosis	MESHID:D004715	Nabumetone
DB00461	Nabumetone	UMLSID:C035605	endoscopy	MESHID:D004724	Nabumetone
DB00461	Nabumetone	UMLSID:C035605	Toxic epidermal necrolysis	MESHID:D004816	Nabumetone
DB00461	Nabumetone	UMLSID:C035605	epistaxis	MESHID:D004844	Nabumetone
DB00461	Nabumetone	UMLSID:C035605	belching	MESHID:D004884	Nabumetone
DB00461	Nabumetone	UMLSID:C035605	erythema	MESHID:D004890	Nabumetone
DB00461	Nabumetone	UMLSID:C035605	Erythema multiforme	MESHID:D004892	Nabumetone
DB00461	Nabumetone	UMLSID:C035605	cardiospasm	MESHID:D004931	Nabumetone
DB00461	Nabumetone	UMLSID:C035605	reflux esophagitis	MESHID:D004942	Nabumetone
DB00461	Nabumetone	UMLSID:C035605	eunuchoidism	MESHID:D005058	Nabumetone
DB00461	Nabumetone	UMLSID:C035605	Rash	MESHID:D005076	Nabumetone
DB00461	Nabumetone	UMLSID:C035605	extrasystoles	MESHID:D005117	Nabumetone
DB00461	Nabumetone	UMLSID:C035605	facial palsy	MESHID:D005158	Nabumetone
DB00461	Nabumetone	UMLSID:C035605	Fatigue	MESHID:D005221	Nabumetone
DB00461	Nabumetone	UMLSID:C035605	breast dysplasia	MESHID:D005348	Nabumetone
DB00461	Nabumetone	UMLSID:C035605	fibromyalgia	MESHID:D005356	Nabumetone
DB00461	Nabumetone	UMLSID:C035605	fistula	MESHID:D005402	Nabumetone
DB00461	Nabumetone	UMLSID:C035605	flatulence	MESHID:D005414	Nabumetone
DB00461	Nabumetone	UMLSID:C035605	folliculitis	MESHID:D005499	Nabumetone
DB00461	Nabumetone	UMLSID:C035605	food poisoning	MESHID:D005517	Nabumetone
DB00461	Nabumetone	UMLSID:C035605	furuncle	MESHID:D005667	Nabumetone
DB00461	Nabumetone	UMLSID:C035605	gangrene	MESHID:D005734	Nabumetone
DB00461	Nabumetone	UMLSID:C035605	Gastritis	MESHID:D005756	Nabumetone
DB00461	Nabumetone	UMLSID:C035605	gastroenteritis	MESHID:D005759	Nabumetone
DB00461	Nabumetone	UMLSID:C035605	Gingivitis	MESHID:D005891	Nabumetone
DB00461	Nabumetone	UMLSID:C035605	glaucoma	MESHID:D005901	Nabumetone
DB00461	Nabumetone	UMLSID:C035605	Glossitis	MESHID:D005928	Nabumetone
DB00461	Nabumetone	UMLSID:C035605	gout	MESHID:D006073	Nabumetone
DB00461	Nabumetone	UMLSID:C035605	granuloma	MESHID:D006099	Nabumetone
DB00461	Nabumetone	UMLSID:C035605	basedow's disease	MESHID:D006111	Nabumetone
DB00461	Nabumetone	UMLSID:C035605	hallucination, tactile	MESHID:D006212	Nabumetone
DB00461	Nabumetone	UMLSID:C035605	Bunion	MESHID:D006215	Nabumetone
DB00461	Nabumetone	UMLSID:C035605	hand deformity	MESHID:D006226	Nabumetone
DB00461	Nabumetone	UMLSID:C035605	head injury	MESHID:D006259	Nabumetone
DB00461	Nabumetone	UMLSID:C035605	Headache	MESHID:D006261	Nabumetone
DB00461	Nabumetone	UMLSID:C035605	asystole	MESHID:D006323	Nabumetone
DB00461	Nabumetone	UMLSID:C035605	cardiac disease	MESHID:D006331	Nabumetone
DB00461	Nabumetone	UMLSID:C035605	heart injury	MESHID:D006335	Nabumetone
DB00461	Nabumetone	UMLSID:C035605	cardiac murmur	MESHID:D006337	Nabumetone
DB00461	Nabumetone	UMLSID:C035605	hepatitis	MESHID:D006505	Nabumetone
DB00461	Nabumetone	UMLSID:C035605	Hepatitis C	MESHID:D006526	Nabumetone
DB00461	Nabumetone	UMLSID:C035605	enlarged liver	MESHID:D006529	Nabumetone
DB00461	Nabumetone	UMLSID:C035605	hernia	MESHID:D006547	Nabumetone
DB00461	Nabumetone	UMLSID:C035605	umbilical hernia	MESHID:D006554	Nabumetone
DB00461	Nabumetone	UMLSID:C035605	herpes simplex	MESHID:D006561	Nabumetone
DB00461	Nabumetone	UMLSID:C035605	herpes zoster	MESHID:D006562	Nabumetone
DB00461	Nabumetone	UMLSID:C035605	hiccough	MESHID:D006606	Nabumetone
DB00461	Nabumetone	UMLSID:C035605	hydronephrosis	MESHID:D006869	Nabumetone
DB00461	Nabumetone	UMLSID:C035605	hyperbaric oxygen therapy	MESHID:D006931	Nabumetone
DB00461	Nabumetone	UMLSID:C035605	hyperhidrosis	MESHID:D006945	Nabumetone
DB00461	Nabumetone	UMLSID:C035605	hypermetropia	MESHID:D006956	Nabumetone
DB00461	Nabumetone	UMLSID:C035605	hyperparathyroidism	MESHID:D006961	Nabumetone
DB00461	Nabumetone	UMLSID:C035605	allergies	MESHID:D006967	Nabumetone
DB00461	Nabumetone	UMLSID:C035605	High blood pressure	MESHID:D006973	Nabumetone
DB00461	Nabumetone	UMLSID:C035605	hysterectomy	MESHID:D007044	Nabumetone
DB00461	Nabumetone	UMLSID:C035605	ileitis	MESHID:D007079	Nabumetone
DB00461	Nabumetone	UMLSID:C035605	impetigo	MESHID:D007169	Nabumetone
DB00461	Nabumetone	UMLSID:C035605	erectile dysfunction	MESHID:D007172	Nabumetone
DB00461	Nabumetone	UMLSID:C035605	Infarction	MESHID:D007238	Nabumetone
DB00461	Nabumetone	UMLSID:C035605	infection	MESHID:D007239	Nabumetone
DB00461	Nabumetone	UMLSID:C035605	Insomnia	MESHID:D007319	Nabumetone
DB00461	Nabumetone	UMLSID:C035605	intermittent claudication	MESHID:D007383	Nabumetone
DB00461	Nabumetone	UMLSID:C035605	Intertrigo	MESHID:D007402	Nabumetone
DB00461	Nabumetone	UMLSID:C035605	intervertebral disc displacement	MESHID:D007405	Nabumetone
DB00461	Nabumetone	UMLSID:C035605	intestinal obstruction	MESHID:D007415	Nabumetone
DB00461	Nabumetone	UMLSID:C035605	endotracheal intubation	MESHID:D007442	Nabumetone
DB00461	Nabumetone	UMLSID:C035605	Jaundice	MESHID:D007565	Nabumetone
DB00461	Nabumetone	UMLSID:C035605	jaw fracture	MESHID:D007572	Nabumetone
DB00461	Nabumetone	UMLSID:C035605	keratoacanthoma	MESHID:D007636	Nabumetone
DB00461	Nabumetone	UMLSID:C035605	renal cortical necrosis	MESHID:D007673	Nabumetone
DB00461	Nabumetone	UMLSID:C035605	renal cancer	MESHID:D007680	Nabumetone
DB00461	Nabumetone	UMLSID:C035605	kyphosis	MESHID:D007738	Nabumetone
DB00461	Nabumetone	UMLSID:C035605	lactose intolerance	MESHID:D007787	Nabumetone
DB00461	Nabumetone	UMLSID:C035605	laryngospasm	MESHID:D007826	Nabumetone
DB00461	Nabumetone	UMLSID:C035605	Leukopenia	MESHID:D007970	Nabumetone
DB00461	Nabumetone	UMLSID:C035605	leukoplakia	MESHID:D007971	Nabumetone
DB00461	Nabumetone	UMLSID:C035605	liver abscess	MESHID:D008100	Nabumetone
DB00461	Nabumetone	UMLSID:C035605	lung neoplasm	MESHID:D008175	Nabumetone
DB00461	Nabumetone	UMLSID:C035605	adenitis	MESHID:D008199	Nabumetone
DB00461	Nabumetone	UMLSID:C035605	lymphoma	MESHID:D008223	Nabumetone
DB00461	Nabumetone	UMLSID:C035605	non-hodgkin's lymphoma	MESHID:D008228	Nabumetone
DB00461	Nabumetone	UMLSID:C035605	mallory-weiss syndrome	MESHID:D008309	Nabumetone
DB00461	Nabumetone	UMLSID:C035605	mastectomy	MESHID:D008408	Nabumetone
DB00461	Nabumetone	UMLSID:C035605	mastoiditis	MESHID:D008417	Nabumetone
DB00461	Nabumetone	UMLSID:C035605	mediastinitis	MESHID:D008480	Nabumetone
DB00461	Nabumetone	UMLSID:C035605	malignant melanoma	MESHID:D008545	Nabumetone
DB00461	Nabumetone	UMLSID:C035605	metaplasia	MESHID:D008679	Nabumetone
DB00461	Nabumetone	UMLSID:C035605	migraine	MESHID:D008881	Nabumetone
DB00461	Nabumetone	UMLSID:C035605	mitral valve prolapse	MESHID:D008945	Nabumetone
DB00461	Nabumetone	UMLSID:C035605	mixed connective tissue disease	MESHID:D008947	Nabumetone
DB00461	Nabumetone	UMLSID:C035605	molluscum contagiosum	MESHID:D008976	Nabumetone
DB00461	Nabumetone	UMLSID:C035605	tardive dyskinesia	MESHID:D009069	Nabumetone
DB00461	Nabumetone	UMLSID:C035605	Multiple Myeloma	MESHID:D009101	Nabumetone
DB00461	Nabumetone	UMLSID:C035605	multiple injuries	MESHID:D009104	Nabumetone
DB00461	Nabumetone	UMLSID:C035605	cramp	MESHID:D009120	Nabumetone
DB00461	Nabumetone	UMLSID:C035605	muscle tightness	MESHID:D009129	Nabumetone
DB00461	Nabumetone	UMLSID:C035605	Cardiomyopathy	MESHID:D009202	Nabumetone
DB00461	Nabumetone	UMLSID:C035605	Myocardial infarction	MESHID:D009203	Nabumetone
DB00461	Nabumetone	UMLSID:C035605	nasopharyngitis	MESHID:D009304	Nabumetone
DB00461	Nabumetone	UMLSID:C035605	nausea	MESHID:D009325	Nabumetone
DB00461	Nabumetone	UMLSID:C035605	Nephritis	MESHID:D009393	Nabumetone
DB00461	Nabumetone	UMLSID:C035605	Nephrotic syndrome	MESHID:D009404	Nabumetone
DB00461	Nabumetone	UMLSID:C035605	Neuralgia	MESHID:D009437	Nabumetone
DB00461	Nabumetone	UMLSID:C035605	neurodermatitis	MESHID:D009450	Nabumetone
DB00461	Nabumetone	UMLSID:C035605	nasal disorder	MESHID:D009668	Nabumetone
DB00461	Nabumetone	UMLSID:C035605	optic atrophy	MESHID:D009896	Nabumetone
DB00461	Nabumetone	UMLSID:C035605	optic neuropathy	MESHID:D009901	Nabumetone
DB00461	Nabumetone	UMLSID:C035605	Osteoarthritis	MESHID:D010003	Nabumetone
DB00461	Nabumetone	UMLSID:C035605	osteolysis	MESHID:D010014	Nabumetone
DB00461	Nabumetone	UMLSID:C035605	osteoma	MESHID:D010016	Nabumetone
DB00461	Nabumetone	UMLSID:C035605	osteomyelitis	MESHID:D010019	Nabumetone
DB00461	Nabumetone	UMLSID:C035605	osteoporosis	MESHID:D010024	Nabumetone
DB00461	Nabumetone	UMLSID:C035605	osteoradionecrosis	MESHID:D010025	Nabumetone
DB00461	Nabumetone	UMLSID:C035605	osteosclerosis	MESHID:D010026	Nabumetone
DB00461	Nabumetone	UMLSID:C035605	osteotomy	MESHID:D010027	Nabumetone
DB00461	Nabumetone	UMLSID:C035605	middle ear inflammation	MESHID:D010033	Nabumetone
DB00461	Nabumetone	UMLSID:C035605	middle ear effusion	MESHID:D010034	Nabumetone
DB00461	Nabumetone	UMLSID:C035605	Ovarian Cyst	MESHID:D010048	Nabumetone
DB00461	Nabumetone	UMLSID:C035605	oophorectomy	MESHID:D010052	Nabumetone
DB00461	Nabumetone	UMLSID:C035605	Pain	MESHID:D010146	Nabumetone
DB00461	Nabumetone	UMLSID:C035605	pancreatic neoplasm	MESHID:D010190	Nabumetone
DB00461	Nabumetone	UMLSID:C035605	Pancreatitis	MESHID:D010195	Nabumetone
DB00461	Nabumetone	UMLSID:C035605	Papilloma	MESHID:D010212	Nabumetone
DB00461	Nabumetone	UMLSID:C035605	paranoia	MESHID:D010259	Nabumetone
DB00461	Nabumetone	UMLSID:C035605	hemiparesis	MESHID:D010291	Nabumetone
DB00461	Nabumetone	UMLSID:C035605	formication	MESHID:D010292	Nabumetone
DB00461	Nabumetone	UMLSID:C035605	parotitis	MESHID:D010309	Nabumetone
DB00461	Nabumetone	UMLSID:C035605	gastroduodenal ulcer	MESHID:D010437	Nabumetone
DB00461	Nabumetone	UMLSID:C035605	periarthritis	MESHID:D010489	Nabumetone
DB00461	Nabumetone	UMLSID:C035605	pericarditis	MESHID:D010493	Nabumetone
DB00461	Nabumetone	UMLSID:C035605	periodontal disease	MESHID:D010510	Nabumetone
DB00461	Nabumetone	UMLSID:C035605	periodontitis	MESHID:D010518	Nabumetone
DB00461	Nabumetone	UMLSID:C035605	Personality disorder	MESHID:D010554	Nabumetone
DB00461	Nabumetone	UMLSID:C035605	plasmacytoma	MESHID:D010954	Nabumetone
DB00461	Nabumetone	UMLSID:C035605	Pleural Effusion	MESHID:D010996	Nabumetone
DB00461	Nabumetone	UMLSID:C035605	pleurisy	MESHID:D010998	Nabumetone
DB00461	Nabumetone	UMLSID:C035605	Pneumonia	MESHID:D011014	Nabumetone
DB00461	Nabumetone	UMLSID:C035605	polymyalgia rheumatica	MESHID:D011111	Nabumetone
DB00461	Nabumetone	UMLSID:C035605	polyp	MESHID:D011127	Nabumetone
DB00461	Nabumetone	UMLSID:C035605	postpericardiotomy syndrome	MESHID:D011185	Nabumetone
DB00461	Nabumetone	UMLSID:C035605	presbyopia	MESHID:D011305	Nabumetone
DB00461	Nabumetone	UMLSID:C035605	proctitis	MESHID:D011349	Nabumetone
DB00461	Nabumetone	UMLSID:C035605	benign prostatic hyperplasia	MESHID:D011470	Nabumetone
DB00461	Nabumetone	UMLSID:C035605	prostatitis	MESHID:D011472	Nabumetone
DB00461	Nabumetone	UMLSID:C035605	Pruritus	MESHID:D011537	Nabumetone
DB00461	Nabumetone	UMLSID:C035605	psoriasis	MESHID:D011565	Nabumetone
DB00461	Nabumetone	UMLSID:C035605	Eosinophilic pneumonia	MESHID:D011657	Nabumetone
DB00461	Nabumetone	UMLSID:C035605	pulmonary valve incompetence	MESHID:D011665	Nabumetone
DB00461	Nabumetone	UMLSID:C035605	pupillary disorder	MESHID:D011681	Nabumetone
DB00461	Nabumetone	UMLSID:C035605	henoch-schonlein purpura	MESHID:D011695	Nabumetone
DB00461	Nabumetone	UMLSID:C035605	radiotherapy	MESHID:D011878	Nabumetone
DB00461	Nabumetone	UMLSID:C035605	radius fracture	MESHID:D011885	Nabumetone
DB00461	Nabumetone	UMLSID:C035605	phonophobia	MESHID:D012001	Nabumetone
DB00461	Nabumetone	UMLSID:C035605	mechanical ventilation	MESHID:D012121	Nabumetone
DB00461	Nabumetone	UMLSID:C035605	Acute Respiratory Distress Syndrome	MESHID:D012128	Nabumetone
DB00461	Nabumetone	UMLSID:C035605	respiratory failure	MESHID:D012131	Nabumetone
DB00461	Nabumetone	UMLSID:C035605	rhonchi	MESHID:D012135	Nabumetone
DB00461	Nabumetone	UMLSID:C035605	retinal tear	MESHID:D012167	Nabumetone
DB00461	Nabumetone	UMLSID:C035605	Rhinitis	MESHID:D012220	Nabumetone
DB00461	Nabumetone	UMLSID:C035605	rib fracture	MESHID:D012253	Nabumetone
DB00461	Nabumetone	UMLSID:C035605	acne rosacea	MESHID:D012393	Nabumetone
DB00461	Nabumetone	UMLSID:C035605	Scoliosis	MESHID:D012600	Nabumetone
DB00461	Nabumetone	UMLSID:C035605	scotoma	MESHID:D012607	Nabumetone
DB00461	Nabumetone	UMLSID:C035605	convulsion	MESHID:D012640	Nabumetone
DB00461	Nabumetone	UMLSID:C035605	toxic shock	MESHID:D012772	Nabumetone
DB00461	Nabumetone	UMLSID:C035605	sick sinus syndrome	MESHID:D012804	Nabumetone
DB00461	Nabumetone	UMLSID:C035605	Sinusitis	MESHID:D012852	Nabumetone
DB00461	Nabumetone	UMLSID:C035605	sjogren's syndrome	MESHID:D012859	Nabumetone
DB00461	Nabumetone	UMLSID:C035605	drowsiness	MESHID:D012894	Nabumetone
DB00461	Nabumetone	UMLSID:C035605	myelopathy	MESHID:D013118	Nabumetone
DB00461	Nabumetone	UMLSID:C035605	spinal cord injury	MESHID:D013119	Nabumetone
DB00461	Nabumetone	UMLSID:C035605	spondylitis	MESHID:D013166	Nabumetone
DB00461	Nabumetone	UMLSID:C035605	spondylolisthesis	MESHID:D013168	Nabumetone
DB00461	Nabumetone	UMLSID:C035605	spondylolysis	MESHID:D013169	Nabumetone
DB00461	Nabumetone	UMLSID:C035605	staphylococcal infection	MESHID:D013203	Nabumetone
DB00461	Nabumetone	UMLSID:C035605	stevens-johnson syndrome	MESHID:D013262	Nabumetone
DB00461	Nabumetone	UMLSID:C035605	Gastric ulcer	MESHID:D013276	Nabumetone
DB00461	Nabumetone	UMLSID:C035605	Stomatitis	MESHID:D013280	Nabumetone
DB00461	Nabumetone	UMLSID:C035605	aphthous stomatitis	MESHID:D013281	Nabumetone
DB00461	Nabumetone	UMLSID:C035605	streptococcal infection	MESHID:D013290	Nabumetone
DB00461	Nabumetone	UMLSID:C035605	surgery	MESHID:D013502	Nabumetone
DB00461	Nabumetone	UMLSID:C035605	oral surgery	MESHID:D013515	Nabumetone
DB00461	Nabumetone	UMLSID:C035605	plastic surgery	MESHID:D013518	Nabumetone
DB00461	Nabumetone	UMLSID:C035605	Sweating	MESHID:D013546	Nabumetone
DB00461	Nabumetone	UMLSID:C035605	Syncope	MESHID:D013575	Nabumetone
DB00461	Nabumetone	UMLSID:C035605	synovial cyst	MESHID:D013581	Nabumetone
DB00461	Nabumetone	UMLSID:C035605	telangiectases	MESHID:D013684	Nabumetone
DB00461	Nabumetone	UMLSID:C035605	temporal arteritis	MESHID:D013700	Nabumetone
DB00461	Nabumetone	UMLSID:C035605	temporomandibular joint syndrome	MESHID:D013706	Nabumetone
DB00461	Nabumetone	UMLSID:C035605	thoracotomy	MESHID:D013908	Nabumetone
DB00461	Nabumetone	UMLSID:C035605	Thrombocytopenia	MESHID:D013921	Nabumetone
DB00461	Nabumetone	UMLSID:C035605	Thrombophlebitis	MESHID:D013924	Nabumetone
DB00461	Nabumetone	UMLSID:C035605	thyroidectomy	MESHID:D013965	Nabumetone
DB00461	Nabumetone	UMLSID:C035605	tinea pedis	MESHID:D014008	Nabumetone
DB00461	Nabumetone	UMLSID:C035605	tinnitus	MESHID:D014012	Nabumetone
DB00461	Nabumetone	UMLSID:C035605	tongue neoplasm	MESHID:D014062	Nabumetone
DB00461	Nabumetone	UMLSID:C035605	tooth disease	MESHID:D014076	Nabumetone
DB00461	Nabumetone	UMLSID:C035605	tooth erosion	MESHID:D014077	Nabumetone
DB00461	Nabumetone	UMLSID:C035605	tooth extraction	MESHID:D014081	Nabumetone
DB00461	Nabumetone	UMLSID:C035605	tooth fracture	MESHID:D014082	Nabumetone
DB00461	Nabumetone	UMLSID:C035605	intention tremor	MESHID:D014202	Nabumetone
DB00461	Nabumetone	UMLSID:C035605	Ulcer	MESHID:D014456	Nabumetone
DB00461	Nabumetone	UMLSID:C035605	Urticaria	MESHID:D014581	Nabumetone
DB00461	Nabumetone	UMLSID:C035605	uterine bleeding	MESHID:D014592	Nabumetone
DB00461	Nabumetone	UMLSID:C035605	uterine cancer	MESHID:D014594	Nabumetone
DB00461	Nabumetone	UMLSID:C035605	Vaginal prolapse	MESHID:D014596	Nabumetone
DB00461	Nabumetone	UMLSID:C035605	varicose vein	MESHID:D014648	Nabumetone
DB00461	Nabumetone	UMLSID:C035605	angiitis	MESHID:D014657	Nabumetone
DB00461	Nabumetone	UMLSID:C035605	venous insufficiency	MESHID:D014689	Nabumetone
DB00461	Nabumetone	UMLSID:C035605	spinning sensation	MESHID:D014717	Nabumetone
DB00461	Nabumetone	UMLSID:C035605	metamorphopsia	MESHID:D014786	Nabumetone
DB00461	Nabumetone	UMLSID:C035605	vitamin a deficiency	MESHID:D014802	Nabumetone
DB00461	Nabumetone	UMLSID:C035605	vitamin B 12 deficiency	MESHID:D014806	Nabumetone
DB00461	Nabumetone	UMLSID:C035605	emesis	MESHID:D014839	Nabumetone
DB00461	Nabumetone	UMLSID:C035605	vulvitis	MESHID:D014847	Nabumetone
DB00461	Nabumetone	UMLSID:C035605	wound infection	MESHID:D014946	Nabumetone
DB00461	Nabumetone	UMLSID:C035605	wound	MESHID:D014947	Nabumetone
DB00461	Nabumetone	UMLSID:C035605	face lift	MESHID:D015361	Nabumetone
DB00461	Nabumetone	UMLSID:C035605	radical mastectomy	MESHID:D015409	Nabumetone
DB00461	Nabumetone	UMLSID:C035605	weight gain	MESHID:D015430	Nabumetone
DB00461	Nabumetone	UMLSID:C035605	psoriatic arthritis	MESHID:D015535	Nabumetone
DB00461	Nabumetone	UMLSID:C035605	overdose	MESHID:D015537	Nabumetone
DB00461	Nabumetone	UMLSID:C035605	abdominal pain	MESHID:D015746	Nabumetone
DB00461	Nabumetone	UMLSID:C035605	malignant pleural effusion	MESHID:D016066	Nabumetone
DB00461	Nabumetone	UMLSID:C035605	Spinal fracture	MESHID:D016103	Nabumetone
DB00461	Nabumetone	UMLSID:C035605	spina bifida	MESHID:D016135	Nabumetone
DB00461	Nabumetone	UMLSID:C035605	tooth loss	MESHID:D016388	Nabumetone
DB00461	Nabumetone	UMLSID:C035605	breast reconstruction	MESHID:D016462	Nabumetone
DB00461	Nabumetone	UMLSID:C035605	panic attack	MESHID:D016584	Nabumetone
DB00461	Nabumetone	UMLSID:C035605	Pneumocystis carinii infection	MESHID:D016720	Nabumetone
DB00461	Nabumetone	UMLSID:C035605	sudden cardiac death	MESHID:D016757	Nabumetone
DB00461	Nabumetone	UMLSID:C035605	serratia infection	MESHID:D016868	Nabumetone
DB00461	Nabumetone	UMLSID:C035605	carotid artery stenosis	MESHID:D016893	Nabumetone
DB00461	Nabumetone	UMLSID:C035605	Hepatic failure	MESHID:D017093	Nabumetone
DB00461	Nabumetone	UMLSID:C035605	treatment failure	MESHID:D017211	Nabumetone
DB00461	Nabumetone	UMLSID:C035605	left ventricular hypertrophy	MESHID:D017379	Nabumetone
DB00461	Nabumetone	UMLSID:C035605	hyperpigmentation	MESHID:D017495	Nabumetone
DB00461	Nabumetone	UMLSID:C035605	Interstitial pneumonia	MESHID:D017563	Nabumetone
DB00461	Nabumetone	UMLSID:C035605	cryotherapy	MESHID:D017679	Nabumetone
DB00461	Nabumetone	UMLSID:C035605	bacterial pneumonia	MESHID:D018410	Nabumetone
DB00461	Nabumetone	UMLSID:C035605	lichen sclerosus	MESHID:D018459	Nabumetone
DB00461	Nabumetone	UMLSID:C035605	hypokinesia	MESHID:D018476	Nabumetone
DB00461	Nabumetone	UMLSID:C035605	left ventricular dysfunction	MESHID:D018487	Nabumetone
DB00461	Nabumetone	UMLSID:C035605	sepsis syndrome	MESHID:D018746	Nabumetone
DB00461	Nabumetone	UMLSID:C035605	tension headache	MESHID:D018781	Nabumetone
DB00461	Nabumetone	UMLSID:C035605	abdominal abscess	MESHID:D018784	Nabumetone
DB00461	Nabumetone	UMLSID:C035605	atrial ectopic beats	MESHID:D018880	Nabumetone
DB00461	Nabumetone	UMLSID:C035605	muscle weakness	MESHID:D018908	Nabumetone
DB00461	Nabumetone	UMLSID:C035605	paracentesis	MESHID:D019152	Nabumetone
DB00461	Nabumetone	UMLSID:C035605	mouth ulcer	MESHID:D019226	Nabumetone
DB00461	Nabumetone	UMLSID:C035605	dysthymic disorder	MESHID:D019263	Nabumetone
DB00461	Nabumetone	UMLSID:C035605	cervicalgia	MESHID:D019547	Nabumetone
DB00461	Nabumetone	UMLSID:C035605	back injury	MESHID:D019567	Nabumetone
DB00461	Nabumetone	UMLSID:C035605	pseudophakia	MESHID:D019591	Nabumetone
DB00461	Nabumetone	UMLSID:C035605	shoulder pain	MESHID:D020069	Nabumetone
DB00461	Nabumetone	UMLSID:C035605	periodic limb movement disorder	MESHID:D020189	Nabumetone
DB00461	Nabumetone	UMLSID:C035605	deep vein thromboses	MESHID:D020246	Nabumetone
DB00461	Nabumetone	UMLSID:C035605	vitreous detachment	MESHID:D020255	Nabumetone
DB00461	Nabumetone	UMLSID:C035605	migraine with aura	MESHID:D020325	Nabumetone
DB00461	Nabumetone	UMLSID:C035605	apoplexy	MESHID:D020521	Nabumetone
DB00461	Nabumetone	UMLSID:C035605	brain stem infarction	MESHID:D020526	Nabumetone
DB00461	Nabumetone	UMLSID:C035605	flank pain	MESHID:D021501	Nabumetone
DB00461	Nabumetone	UMLSID:C035605	Chills	MESHID:D023341	Nabumetone
DB00461	Nabumetone	UMLSID:C035605	coronary artery stenosis	MESHID:D023921	Nabumetone
DB00461	Nabumetone	UMLSID:C035605	chronic obstructive airway disease	MESHID:D029424	Nabumetone
DB00461	Nabumetone	UMLSID:C035605	Abdominal hernia	MESHID:D046449	Nabumetone
DB00461	Nabumetone	UMLSID:C035605	diabetic complication	MESHID:D048909	Nabumetone
DB00461	Nabumetone	UMLSID:C035605	overweight	MESHID:D050177	Nabumetone
DB00461	Nabumetone	UMLSID:C035605	Atherosclerosis	MESHID:D050197	Nabumetone
DB00461	Nabumetone	UMLSID:C035605	bone fracture	MESHID:D050723	Nabumetone
DB00461	Nabumetone	UMLSID:C035605	compression fracture	MESHID:D050815	Nabumetone
DB00461	Nabumetone	UMLSID:C035605	kidney failure	MESHID:D051437	Nabumetone
DB00461	Nabumetone	UMLSID:C035605	Tendinitis	MESHID:D052256	Nabumetone
DB00461	Nabumetone	UMLSID:C035605	Nephrolithiasis	MESHID:D053040	Nabumetone
DB00461	Nabumetone	UMLSID:C035605	nocturia	MESHID:D053158	Nabumetone
DB00461	Nabumetone	UMLSID:C035605	dysuria	MESHID:D053159	Nabumetone
DB00461	Nabumetone	UMLSID:C035605	lethargy	MESHID:D053609	Nabumetone
DB00461	Nabumetone	UMLSID:C035605	livedo reticularis	MESHID:D054068	Nabumetone
DB00461	Nabumetone	UMLSID:C035605	atrioventricular block	MESHID:D054537	Nabumetone
DB00461	Nabumetone	UMLSID:C035605	bone spur	MESHID:D054850	Nabumetone
DB00461	Nabumetone	UMLSID:C035605	vertebroplasty	MESHID:D054854	Nabumetone
DB00461	Nabumetone	UMLSID:C035605	spondylosis	MESHID:D055009	Nabumetone
DB00461	Nabumetone	UMLSID:C035605	spinal osteoarthritis	MESHID:D055013	Nabumetone
DB00461	Nabumetone	UMLSID:C035605	drug abuser	MESHID:D055030	Nabumetone
DB00461	Nabumetone	UMLSID:C035605	actinic keratosis	MESHID:D055623	Nabumetone
DB00461	Nabumetone	UMLSID:C035605	intervertebral disc degeneration	MESHID:D055959	Nabumetone
DB00461	Nabumetone	UMLSID:C035605	apathy	MESHID:D057565	Nabumetone
DB00461	Nabumetone	UMLSID:C035605	vascular injury	MESHID:D057772	Nabumetone
DB00461	Nabumetone	UMLSID:C035605	eye pain	MESHID:D058447	Nabumetone
DB00461	Nabumetone	UMLSID:C035605	musculoskeletal pain	MESHID:D059352	Nabumetone
DB00461	Nabumetone	UMLSID:C035605	breast pain	MESHID:D059373	Nabumetone
DB00461	Nabumetone	UMLSID:C035605	lacunar infarction	MESHID:D059409	Nabumetone
DB00461	Nabumetone	UMLSID:C035605	anhedonia	MESHID:D059445	Nabumetone
DB00461	Nabumetone	UMLSID:C035605	hernia repair	MESHID:D059685	Nabumetone
DB00461	Nabumetone	UMLSID:C035605	abdominal mass	UMLSID:C0000734	Nabumetone
DB00461	Nabumetone	UMLSID:C035605	allergic rhinitis	UMLSID:C0002103	Nabumetone
DB00461	Nabumetone	UMLSID:C035605	Alveolitis allergic	UMLSID:C0002390	Nabumetone
DB00461	Nabumetone	UMLSID:C035605	anaemia	UMLSID:C0002871	Nabumetone
DB00461	Nabumetone	UMLSID:C035605	anaemia of chronic disease	UMLSID:C0002873	Nabumetone
DB00461	Nabumetone	UMLSID:C035605	Aplastic anaemia	UMLSID:C0002874	Nabumetone
DB00461	Nabumetone	UMLSID:C035605	angina	UMLSID:C0002962	Nabumetone
DB00461	Nabumetone	UMLSID:C035605	angina unstable	UMLSID:C0002965	Nabumetone
DB00461	Nabumetone	UMLSID:C035605	Aching joints	UMLSID:C0003862	Nabumetone
DB00461	Nabumetone	UMLSID:C035605	Arthritis rheumatoid	UMLSID:C0003873	Nabumetone
DB00461	Nabumetone	UMLSID:C035605	AFIB	UMLSID:C0004238	Nabumetone
DB00461	Nabumetone	UMLSID:C035605	barrett's oesophagus	UMLSID:C0004763	Nabumetone
DB00461	Nabumetone	UMLSID:C035605	bone metabolism disorder	UMLSID:C0005944	Nabumetone
DB00461	Nabumetone	UMLSID:C035605	bone marrow transplant	UMLSID:C0005961	Nabumetone
DB00461	Nabumetone	UMLSID:C035605	burn of internal organs	UMLSID:C0006420	Nabumetone
DB00461	Nabumetone	UMLSID:C035605	Candida Infection	UMLSID:C0006840	Nabumetone
DB00461	Nabumetone	UMLSID:C035605	candidiasis of mouth	UMLSID:C0006849	Nabumetone
DB00461	Nabumetone	UMLSID:C035605	carcinoid tumour	UMLSID:C0007095	Nabumetone
DB00461	Nabumetone	UMLSID:C035605	carpal tunnel	UMLSID:C0007286	Nabumetone
DB00461	Nabumetone	UMLSID:C035605	central venous catheterisation	UMLSID:C0007435	Nabumetone
DB00461	Nabumetone	UMLSID:C035605	cerebral infarct	UMLSID:C0007785	Nabumetone
DB00461	Nabumetone	UMLSID:C035605	abdominal discomfort	UMLSID:C0008033	Nabumetone
DB00461	Nabumetone	UMLSID:C035605	Chest wall pain	UMLSID:C0008035	Nabumetone
DB00461	Nabumetone	UMLSID:C035605	bile duct stone	UMLSID:C0008350	Nabumetone
DB00461	Nabumetone	UMLSID:C035605	constipated	UMLSID:C0009806	Nabumetone
DB00461	Nabumetone	UMLSID:C035605	joint contracture	UMLSID:C0009918	Nabumetone
DB00461	Nabumetone	UMLSID:C035605	corneal disorder	UMLSID:C0010034	Nabumetone
DB00461	Nabumetone	UMLSID:C035605	Corneal dystrophy	UMLSID:C0010036	Nabumetone
DB00461	Nabumetone	UMLSID:C035605	arteriosclerotic heart disease	UMLSID:C0010054	Nabumetone
DB00461	Nabumetone	UMLSID:C035605	Bladder inflammation	UMLSID:C0010692	Nabumetone
DB00461	Nabumetone	UMLSID:C035605	CYSTO	UMLSID:C0010702	Nabumetone
DB00461	Nabumetone	UMLSID:C035605	tooth deposit	UMLSID:C0011346	Nabumetone
DB00461	Nabumetone	UMLSID:C035605	dental necrosis	UMLSID:C0011407	Nabumetone
DB00461	Nabumetone	UMLSID:C035605	sensitivity of teeth	UMLSID:C0011432	Nabumetone
DB00461	Nabumetone	UMLSID:C035605	allergic dermatitis	UMLSID:C0011615	Nabumetone
DB00461	Nabumetone	UMLSID:C035605	Cutaneous mycosis	UMLSID:C0011630	Nabumetone
DB00461	Nabumetone	UMLSID:C035605	Diabetes	UMLSID:C0011849	Nabumetone
DB00461	Nabumetone	UMLSID:C035605	diabetes mellitus insulin-dependent	UMLSID:C0011854	Nabumetone
DB00461	Nabumetone	UMLSID:C035605	diabetes mellitus non-insulin-dependent	UMLSID:C0011860	Nabumetone
DB00461	Nabumetone	UMLSID:C035605	cataract diabetic	UMLSID:C0011876	Nabumetone
DB00461	Nabumetone	UMLSID:C035605	Diarrhoea	UMLSID:C0011991	Nabumetone
DB00461	Nabumetone	UMLSID:C035605	gastrointestinal malformation	UMLSID:C0012241	Nabumetone
DB00461	Nabumetone	UMLSID:C035605	cartilage development disorder	UMLSID:C0013362	Nabumetone
DB00461	Nabumetone	UMLSID:C035605	choking sensation	UMLSID:C0013404	Nabumetone
DB00461	Nabumetone	UMLSID:C035605	ear ache	UMLSID:C0013456	Nabumetone
DB00461	Nabumetone	UMLSID:C035605	echocardiogram	UMLSID:C0013516	Nabumetone
DB00461	Nabumetone	UMLSID:C035605	brain oedema	UMLSID:C0013604	Nabumetone
DB00461	Nabumetone	UMLSID:C035605	localised oedema	UMLSID:C0013609	Nabumetone
DB00461	Nabumetone	UMLSID:C035605	androgen deficiency	UMLSID:C0014130	Nabumetone
DB00461	Nabumetone	UMLSID:C035605	epicondylitis	UMLSID:C0014488	Nabumetone
DB00461	Nabumetone	UMLSID:C035605	Convulsions Grand Mal	UMLSID:C0014549	Nabumetone
DB00461	Nabumetone	UMLSID:C035605	burn oesophageal	UMLSID:C0014868	Nabumetone
DB00461	Nabumetone	UMLSID:C035605	eruption	UMLSID:C0015230	Nabumetone
DB00461	Nabumetone	UMLSID:C035605	Excoriation	UMLSID:C0015256	Nabumetone
DB00461	Nabumetone	UMLSID:C035605	disorder of globe	UMLSID:C0015397	Nabumetone
DB00461	Nabumetone	UMLSID:C035605	femur fracture	UMLSID:C0015802	Nabumetone
DB00461	Nabumetone	UMLSID:C035605	body temperature increased	UMLSID:C0015967	Nabumetone
DB00461	Nabumetone	UMLSID:C035605	fib	UMLSID:C0016059	Nabumetone
DB00461	Nabumetone	UMLSID:C035605	floaters	UMLSID:C0016242	Nabumetone
DB00461	Nabumetone	UMLSID:C035605	facial flushing	UMLSID:C0016382	Nabumetone
DB00461	Nabumetone	UMLSID:C035605	localised infection	UMLSID:C0016397	Nabumetone
DB00461	Nabumetone	UMLSID:C035605	internal fixation of fracture	UMLSID:C0016642	Nabumetone
DB00461	Nabumetone	UMLSID:C035605	multiple fractures	UMLSID:C0016655	Nabumetone
DB00461	Nabumetone	UMLSID:C035605	Bone Fracture Spontaneous	UMLSID:C0016663	Nabumetone
DB00461	Nabumetone	UMLSID:C035605	fracture nonunion	UMLSID:C0016665	Nabumetone
DB00461	Nabumetone	UMLSID:C035605	gastric hyperplasia	UMLSID:C0017152	Nabumetone
DB00461	Nabumetone	UMLSID:C035605	acid reflux	UMLSID:C0017168	Nabumetone
DB00461	Nabumetone	UMLSID:C035605	gastrointestinal bleed	UMLSID:C0017181	Nabumetone
DB00461	Nabumetone	UMLSID:C035605	Bleeding gums	UMLSID:C0017565	Nabumetone
DB00461	Nabumetone	UMLSID:C035605	gynaecomastia	UMLSID:C0018418	Nabumetone
DB00461	Nabumetone	UMLSID:C035605	drug withdrawal headache	UMLSID:C0018681	Nabumetone
DB00461	Nabumetone	UMLSID:C035605	cardiac enlargement	UMLSID:C0018800	Nabumetone
DB00461	Nabumetone	UMLSID:C035605	Cardiac decompensation	UMLSID:C0018802	Nabumetone
DB00461	Nabumetone	UMLSID:C035605	haemangioma	UMLSID:C0018916	Nabumetone
DB00461	Nabumetone	UMLSID:C035605	haematemesis	UMLSID:C0018926	Nabumetone
DB00461	Nabumetone	UMLSID:C035605	haematochezia	UMLSID:C0018932	Nabumetone
DB00461	Nabumetone	UMLSID:C035605	haematoma	UMLSID:C0018944	Nabumetone
DB00461	Nabumetone	UMLSID:C035605	Haematuria	UMLSID:C0018965	Nabumetone
DB00461	Nabumetone	UMLSID:C035605	coughing blood	UMLSID:C0019079	Nabumetone
DB00461	Nabumetone	UMLSID:C035605	Haemorrhage	UMLSID:C0019080	Nabumetone
DB00461	Nabumetone	UMLSID:C035605	haemorrhoids	UMLSID:C0019112	Nabumetone
DB00461	Nabumetone	UMLSID:C035605	hernia hiatal	UMLSID:C0019291	Nabumetone
DB00461	Nabumetone	UMLSID:C035605	Hernia Inguinal	UMLSID:C0019294	Nabumetone
DB00461	Nabumetone	UMLSID:C035605	herpes virus infection	UMLSID:C0019372	Nabumetone
DB00461	Nabumetone	UMLSID:C035605	hip fracture	UMLSID:C0019557	Nabumetone
DB00461	Nabumetone	UMLSID:C035605	hot flash	UMLSID:C0020040	Nabumetone
DB00461	Nabumetone	UMLSID:C035605	humerus fracture	UMLSID:C0020162	Nabumetone
DB00461	Nabumetone	UMLSID:C035605	Blood Calcium Increased	UMLSID:C0020437	Nabumetone
DB00461	Nabumetone	UMLSID:C035605	blood cholesterol	UMLSID:C0020443	Nabumetone
DB00461	Nabumetone	UMLSID:C035605	Hyperglycaemia	UMLSID:C0020456	Nabumetone
DB00461	Nabumetone	UMLSID:C035605	hyperlipaemia	UMLSID:C0020473	Nabumetone
DB00461	Nabumetone	UMLSID:C035605	blood sodium increased	UMLSID:C0020488	Nabumetone
DB00461	Nabumetone	UMLSID:C035605	hyperparathyroidism secondary	UMLSID:C0020503	Nabumetone
DB00461	Nabumetone	UMLSID:C035605	blood glucose decreased	UMLSID:C0020615	Nabumetone
DB00461	Nabumetone	UMLSID:C035605	hypokalaemia	UMLSID:C0020621	Nabumetone
DB00461	Nabumetone	UMLSID:C035605	arterial pressure NOS decreased	UMLSID:C0020649	Nabumetone
DB00461	Nabumetone	UMLSID:C035605	hypothyroid	UMLSID:C0020676	Nabumetone
DB00461	Nabumetone	UMLSID:C035605	cerumen impaction	UMLSID:C0021092	Nabumetone
DB00461	Nabumetone	UMLSID:C035605	impulse-control disorder	UMLSID:C0021122	Nabumetone
DB00461	Nabumetone	UMLSID:C035605	flu	UMLSID:C0021400	Nabumetone
DB00461	Nabumetone	UMLSID:C035605	Colon Spastic	UMLSID:C0022104	Nabumetone
DB00461	Nabumetone	UMLSID:C035605	Jaundice cholestatic	UMLSID:C0022354	Nabumetone
DB00461	Nabumetone	UMLSID:C035605	jaw disorder	UMLSID:C0022362	Nabumetone
DB00461	Nabumetone	UMLSID:C035605	arthropathy	UMLSID:C0022408	Nabumetone
DB00461	Nabumetone	UMLSID:C035605	seborrhoeic keratosis	UMLSID:C0022603	Nabumetone
DB00461	Nabumetone	UMLSID:C035605	Calculus of kidney	UMLSID:C0022650	Nabumetone
DB00461	Nabumetone	UMLSID:C035605	disorder Renal	UMLSID:C0022658	Nabumetone
DB00461	Nabumetone	UMLSID:C035605	Chronic Kidney Disease	UMLSID:C0022661	Nabumetone
DB00461	Nabumetone	UMLSID:C035605	renal cyst	UMLSID:C0022679	Nabumetone
DB00461	Nabumetone	UMLSID:C035605	inner ear inflammation	UMLSID:C0022893	Nabumetone
DB00461	Nabumetone	UMLSID:C035605	spinal laminectomy	UMLSID:C0022983	Nabumetone
DB00461	Nabumetone	UMLSID:C035605	laryngeal inflammation	UMLSID:C0023067	Nabumetone
DB00461	Nabumetone	UMLSID:C035605	bundle branch block left	UMLSID:C0023211	Nabumetone
DB00461	Nabumetone	UMLSID:C035605	intraocular lens implant	UMLSID:C0023311	Nabumetone
DB00461	Nabumetone	UMLSID:C035605	acute leukaemia	UMLSID:C0023418	Nabumetone
DB00461	Nabumetone	UMLSID:C035605	granulocytosis	UMLSID:C0023518	Nabumetone
DB00461	Nabumetone	UMLSID:C035605	leucopenia	UMLSID:C0023530	Nabumetone
DB00461	Nabumetone	UMLSID:C035605	Breast Lump	UMLSID:C0024103	Nabumetone
DB00461	Nabumetone	UMLSID:C035605	malabsorption	UMLSID:C0024523	Nabumetone
DB00461	Nabumetone	UMLSID:C035605	mediastinal disorder	UMLSID:C0025061	Nabumetone
DB00461	Nabumetone	UMLSID:C035605	black stools	UMLSID:C0025222	Nabumetone
DB00461	Nabumetone	UMLSID:C035605	menopausal disorder	UMLSID:C0025322	Nabumetone
DB00461	Nabumetone	UMLSID:C035605	Menstrual Disorder	UMLSID:C0025345	Nabumetone
DB00461	Nabumetone	UMLSID:C035605	oral disorder	UMLSID:C0026636	Nabumetone
DB00461	Nabumetone	UMLSID:C035605	amyotrophy	UMLSID:C0026846	Nabumetone
DB00461	Nabumetone	UMLSID:C035605	mycobacterium avium complex infection	UMLSID:C0026916	Nabumetone
DB00461	Nabumetone	UMLSID:C035605	fungal disease	UMLSID:C0026946	Nabumetone
DB00461	Nabumetone	UMLSID:C035605	heart attack	UMLSID:C0027051	Nabumetone
DB00461	Nabumetone	UMLSID:C035605	muscle necrosis	UMLSID:C0027080	Nabumetone
DB00461	Nabumetone	UMLSID:C035605	nasal congestion	UMLSID:C0027424	Nabumetone
DB00461	Nabumetone	UMLSID:C035605	injury of neck	UMLSID:C0027531	Nabumetone
DB00461	Nabumetone	UMLSID:C035605	neoplasia	UMLSID:C0027651	Nabumetone
DB00461	Nabumetone	UMLSID:C035605	Nephritis interstitial	UMLSID:C0027707	Nabumetone
DB00461	Nabumetone	UMLSID:C035605	arteriosclerosis coronary artery	UMLSID:C0027719	Nabumetone
DB00461	Nabumetone	UMLSID:C035605	nervous tension	UMLSID:C0027769	Nabumetone
DB00461	Nabumetone	UMLSID:C035605	leukopenia neonatal	UMLSID:C0027947	Nabumetone
DB00461	Nabumetone	UMLSID:C035605	melanocytic naevus	UMLSID:C0027962	Nabumetone
DB00461	Nabumetone	UMLSID:C035605	mouth bleeding	UMLSID:C0029163	Nabumetone
DB00461	Nabumetone	UMLSID:C035605	calculus bladder	UMLSID:C0029529	Nabumetone
DB00461	Nabumetone	UMLSID:C035605	Extremity pain	UMLSID:C0030196	Nabumetone
DB00461	Nabumetone	UMLSID:C035605	palpitation	UMLSID:C0030252	Nabumetone
DB00461	Nabumetone	UMLSID:C035605	bone marrow failure	UMLSID:C0030312	Nabumetone
DB00461	Nabumetone	UMLSID:C035605	Paraesthesia	UMLSID:C0030554	Nabumetone
DB00461	Nabumetone	UMLSID:C035605	pain pelvic	UMLSID:C0030794	Nabumetone
DB00461	Nabumetone	UMLSID:C035605	neuropathy peripheral	UMLSID:C0031117	Nabumetone
DB00461	Nabumetone	UMLSID:C035605	petechia	UMLSID:C0031256	Nabumetone
DB00461	Nabumetone	UMLSID:C035605	pleural disorder	UMLSID:C0032226	Nabumetone
DB00461	Nabumetone	UMLSID:C035605	neumonia	UMLSID:C0032285	Nabumetone
DB00461	Nabumetone	UMLSID:C035605	post herpetic neuralgia	UMLSID:C0032768	Nabumetone
DB00461	Nabumetone	UMLSID:C035605	Post nasal drip	UMLSID:C0032781	Nabumetone
DB00461	Nabumetone	UMLSID:C035605	globulinuria	UMLSID:C0033687	Nabumetone
DB00461	Nabumetone	UMLSID:C035605	itch	UMLSID:C0033774	Nabumetone
DB00461	Nabumetone	UMLSID:C035605	Embolism pulmonary	UMLSID:C0034065	Nabumetone
DB00461	Nabumetone	UMLSID:C035605	x-ray dental	UMLSID:C0034575	Nabumetone
DB00461	Nabumetone	UMLSID:C035605	rectal polyp	UMLSID:C0034887	Nabumetone
DB00461	Nabumetone	UMLSID:C035605	respiratory tract malformation	UMLSID:C0035238	Nabumetone
DB00461	Nabumetone	UMLSID:C035605	attention deficit/hyperactivity disorder	UMLSID:C0035258	Nabumetone
DB00461	Nabumetone	UMLSID:C035605	Disorder Retinal	UMLSID:C0035309	Nabumetone
DB00461	Nabumetone	UMLSID:C035605	ischias	UMLSID:C0036396	Nabumetone
DB00461	Nabumetone	UMLSID:C035605	Pharyngitis Streptococcal	UMLSID:C0036689	Nabumetone
DB00461	Nabumetone	UMLSID:C035605	Sinus headache	UMLSID:C0037195	Nabumetone
DB00461	Nabumetone	UMLSID:C035605	skin lesion	UMLSID:C0037284	Nabumetone
DB00461	Nabumetone	UMLSID:C035605	Nodule Skin	UMLSID:C0037287	Nabumetone
DB00461	Nabumetone	UMLSID:C035605	cutaneous ulcer	UMLSID:C0037299	Nabumetone
DB00461	Nabumetone	UMLSID:C035605	hypertonia	UMLSID:C0037763	Nabumetone
DB00461	Nabumetone	UMLSID:C035605	spinal disorder	UMLSID:C0037933	Nabumetone
DB00461	Nabumetone	UMLSID:C035605	burning sensation mucosal	UMLSID:C0038362	Nabumetone
DB00461	Nabumetone	UMLSID:C035605	post traumatic stress disorder	UMLSID:C0038436	Nabumetone
DB00461	Nabumetone	UMLSID:C035605	photosensitive rash	UMLSID:C0038814	Nabumetone
DB00461	Nabumetone	UMLSID:C035605	bulging	UMLSID:C0038999	Nabumetone
DB00461	Nabumetone	UMLSID:C035605	heart rate increased	UMLSID:C0039231	Nabumetone
DB00461	Nabumetone	UMLSID:C035605	atrial tachycardia	UMLSID:C0039239	Nabumetone
DB00461	Nabumetone	UMLSID:C035605	thyroid neoplasia	UMLSID:C0040136	Nabumetone
DB00461	Nabumetone	UMLSID:C035605	costochondritis	UMLSID:C0040213	Nabumetone
DB00461	Nabumetone	UMLSID:C035605	tongue disorder	UMLSID:C0040409	Nabumetone
DB00461	Nabumetone	UMLSID:C035605	Tooth Impacted	UMLSID:C0040456	Nabumetone
DB00461	Nabumetone	UMLSID:C035605	dental pain	UMLSID:C0040460	Nabumetone
DB00461	Nabumetone	UMLSID:C035605	ADVERSE DRUG EFFECT	UMLSID:C0041755	Nabumetone
DB00461	Nabumetone	UMLSID:C035605	Infection Upper Respiratory	UMLSID:C0041912	Nabumetone
DB00461	Nabumetone	UMLSID:C035605	ureteral disorder	UMLSID:C0041954	Nabumetone
DB00461	Nabumetone	UMLSID:C035605	pollakiuria	UMLSID:C0042023	Nabumetone
DB00461	Nabumetone	UMLSID:C035605	Incontinence	UMLSID:C0042024	Nabumetone
DB00461	Nabumetone	UMLSID:C035605	Stress incontinence	UMLSID:C0042025	Nabumetone
DB00461	Nabumetone	UMLSID:C035605	Infection Urinary Tract	UMLSID:C0042029	Nabumetone
DB00461	Nabumetone	UMLSID:C035605	dermographism	UMLSID:C0042109	Nabumetone
DB00461	Nabumetone	UMLSID:C035605	angiopathy	UMLSID:C0042373	Nabumetone
DB00461	Nabumetone	UMLSID:C035605	tachycardia ventricular	UMLSID:C0042514	Nabumetone
DB00461	Nabumetone	UMLSID:C035605	Infection Viral	UMLSID:C0042769	Nabumetone
DB00461	Nabumetone	UMLSID:C035605	Abnormal vision	UMLSID:C0042798	Nabumetone
DB00461	Nabumetone	UMLSID:C035605	Weight increased	UMLSID:C0043094	Nabumetone
DB00461	Nabumetone	UMLSID:C035605	loss of weight	UMLSID:C0043096	Nabumetone
DB00461	Nabumetone	UMLSID:C035605	wheeze	UMLSID:C0043144	Nabumetone
DB00461	Nabumetone	UMLSID:C035605	Gun Shot Wound	UMLSID:C0043252	Nabumetone
DB00461	Nabumetone	UMLSID:C035605	Dry mouth	UMLSID:C0043352	Nabumetone
DB00461	Nabumetone	UMLSID:C035605	Disorder Peripheral Vascular	UMLSID:C0085096	Nabumetone
DB00461	Nabumetone	UMLSID:C035605	self injurious behaviour	UMLSID:C0085271	Nabumetone
DB00461	Nabumetone	UMLSID:C035605	chill	UMLSID:C0085593	Nabumetone
DB00461	Nabumetone	UMLSID:C035605	micturition urgency	UMLSID:C0085606	Nabumetone
DB00461	Nabumetone	UMLSID:C035605	sinus bradycardia	UMLSID:C0085610	Nabumetone
DB00461	Nabumetone	UMLSID:C035605	Atrioventricular block first degree	UMLSID:C0085614	Nabumetone
DB00461	Nabumetone	UMLSID:C035605	vasospasm	UMLSID:C0085616	Nabumetone
DB00461	Nabumetone	UMLSID:C035605	burning sensation	UMLSID:C0085624	Nabumetone
DB00461	Nabumetone	UMLSID:C035605	agitated	UMLSID:C0085631	Nabumetone
DB00461	Nabumetone	UMLSID:C035605	edema extremities	UMLSID:C0085649	Nabumetone
DB00461	Nabumetone	UMLSID:C035605	macrocytosis	UMLSID:C0085662	Nabumetone
DB00461	Nabumetone	UMLSID:C035605	Hepatic function abnormal	UMLSID:C0086565	Nabumetone
DB00461	Nabumetone	UMLSID:C035605	acute sinusitis	UMLSID:C0149512	Nabumetone
DB00461	Nabumetone	UMLSID:C035605	chronic sinusitis	UMLSID:C0149516	Nabumetone
DB00461	Nabumetone	UMLSID:C035605	fractured pelvis NOS	UMLSID:C0149531	Nabumetone
DB00461	Nabumetone	UMLSID:C035605	cervical myelopathy	UMLSID:C0149645	Nabumetone
DB00461	Nabumetone	UMLSID:C035605	toe deformity	UMLSID:C0149662	Nabumetone
DB00461	Nabumetone	UMLSID:C035605	fibula fracture	UMLSID:C0149699	Nabumetone
DB00461	Nabumetone	UMLSID:C035605	pulmonary mass	UMLSID:C0149726	Nabumetone
DB00461	Nabumetone	UMLSID:C035605	breast discharge	UMLSID:C0149741	Nabumetone
DB00461	Nabumetone	UMLSID:C035605	fascitis plantar	UMLSID:C0149756	Nabumetone
DB00461	Nabumetone	UMLSID:C035605	urosepsis	UMLSID:C0149801	Nabumetone
DB00461	Nabumetone	UMLSID:C035605	sciatic nerve neuropathy	UMLSID:C0149940	Nabumetone
DB00461	Nabumetone	UMLSID:C035605	congenital central nervous system anomaly	UMLSID:C0151490	Nabumetone
DB00461	Nabumetone	UMLSID:C035605	congenital musculoskeletal anomaly	UMLSID:C0151491	Nabumetone
DB00461	Nabumetone	UMLSID:C035605	tongue discolouration	UMLSID:C0151596	Nabumetone
DB00461	Nabumetone	UMLSID:C035605	endometrial disorder	UMLSID:C0151622	Nabumetone
DB00461	Nabumetone	UMLSID:C035605	Necrolysis epidermal	UMLSID:C0151626	Nabumetone
DB00461	Nabumetone	UMLSID:C035605	elevated erythrocyte sedimentation rate	UMLSID:C0151632	Nabumetone
DB00461	Nabumetone	UMLSID:C035605	globulins increased	UMLSID:C0151667	Nabumetone
DB00461	Nabumetone	UMLSID:C035605	high density lipoprotein decreased	UMLSID:C0151691	Nabumetone
DB00461	Nabumetone	UMLSID:C035605	impaired healing	UMLSID:C0151692	Nabumetone
DB00461	Nabumetone	UMLSID:C035605	bleeding Vaginal	UMLSID:C0151706	Nabumetone
DB00461	Nabumetone	UMLSID:C035605	injection site inflammation	UMLSID:C0151734	Nabumetone
DB00461	Nabumetone	UMLSID:C035605	large intestine perforation	UMLSID:C0151738	Nabumetone
DB00461	Nabumetone	UMLSID:C035605	Cardiac ischemia	UMLSID:C0151744	Nabumetone
DB00461	Nabumetone	UMLSID:C035605	Abnormal LFTs	UMLSID:C0151766	Nabumetone
DB00461	Nabumetone	UMLSID:C035605	coronary artery occlusion	UMLSID:C0151814	Nabumetone
DB00461	Nabumetone	UMLSID:C035605	bone pain	UMLSID:C0151825	Nabumetone
DB00461	Nabumetone	UMLSID:C035605	alanine aminotransferase increased	UMLSID:C0151905	Nabumetone
DB00461	Nabumetone	UMLSID:C035605	dry skin	UMLSID:C0151908	Nabumetone
DB00461	Nabumetone	UMLSID:C035605	duodenal ulcer haemorrhage	UMLSID:C0151966	Nabumetone
DB00461	Nabumetone	UMLSID:C035605	esophageal ulcer	UMLSID:C0151970	Nabumetone
DB00461	Nabumetone	UMLSID:C035605	ileal ulcer	UMLSID:C0151975	Nabumetone
DB00461	Nabumetone	UMLSID:C035605	small intestine ulcer	UMLSID:C0151977	Nabumetone
DB00461	Nabumetone	UMLSID:C035605	lung adenocarcinoma	UMLSID:C0152013	Nabumetone
DB00461	Nabumetone	UMLSID:C035605	effusion	UMLSID:C0152031	Nabumetone
DB00461	Nabumetone	UMLSID:C035605	drug withdrawal	UMLSID:C0152128	Nabumetone
DB00461	Nabumetone	UMLSID:C035605	streptococcal bacteraemia	UMLSID:C0152964	Nabumetone
DB00461	Nabumetone	UMLSID:C035605	staphylococcal bacteraemia	UMLSID:C0152965	Nabumetone
DB00461	Nabumetone	UMLSID:C035605	metastases to lung	UMLSID:C0153676	Nabumetone
DB00461	Nabumetone	UMLSID:C035605	metastases to skin	UMLSID:C0153687	Nabumetone
DB00461	Nabumetone	UMLSID:C035605	bone cancer metastatic	UMLSID:C0153690	Nabumetone
DB00461	Nabumetone	UMLSID:C035605	dependence	UMLSID:C0154476	Nabumetone
DB00461	Nabumetone	UMLSID:C035605	colour blindness acquired	UMLSID:C0155018	Nabumetone
DB00461	Nabumetone	UMLSID:C035605	optic nerve sheath haemorrhage	UMLSID:C0155306	Nabumetone
DB00461	Nabumetone	UMLSID:C035605	vitreous disorder	UMLSID:C0155365	Nabumetone
DB00461	Nabumetone	UMLSID:C035605	ill-defined disorder	UMLSID:C0155387	Nabumetone
DB00461	Nabumetone	UMLSID:C035605	acute myocardial infarction	UMLSID:C0155652	Nabumetone
DB00461	Nabumetone	UMLSID:C035605	peritoneal adhesions	UMLSID:C0156181	Nabumetone
DB00461	Nabumetone	UMLSID:C035605	kidney small	UMLSID:C0156247	Nabumetone
DB00461	Nabumetone	UMLSID:C035605	abscess neck	UMLSID:C0157697	Nabumetone
DB00461	Nabumetone	UMLSID:C035605	loose body in joint	UMLSID:C0158082	Nabumetone
DB00461	Nabumetone	UMLSID:C035605	intervertebral disc disorder	UMLSID:C0158252	Nabumetone
DB00461	Nabumetone	UMLSID:C035605	cervical spinal stenosis	UMLSID:C0158280	Nabumetone
DB00461	Nabumetone	UMLSID:C035605	cervicobrachial syndrome	UMLSID:C0158281	Nabumetone
DB00461	Nabumetone	UMLSID:C035605	musculoskeletal disorder	UMLSID:C0158285	Nabumetone
DB00461	Nabumetone	UMLSID:C035605	lumbar spinal stenosis	UMLSID:C0158288	Nabumetone
DB00461	Nabumetone	UMLSID:C035605	osteomyelitis acute	UMLSID:C0158371	Nabumetone
DB00461	Nabumetone	UMLSID:C035605	vascular anomaly	UMLSID:C0158570	Nabumetone
DB00461	Nabumetone	UMLSID:C035605	congenital mitral valve incompetence	UMLSID:C0158619	Nabumetone
DB00461	Nabumetone	UMLSID:C035605	congenital genital malformation	UMLSID:C0158687	Nabumetone
DB00461	Nabumetone	UMLSID:C035605	urinary tract malformation	UMLSID:C0158698	Nabumetone
DB00461	Nabumetone	UMLSID:C035605	bowel sounds abnormal	UMLSID:C0159060	Nabumetone
DB00461	Nabumetone	UMLSID:C035605	facial bones fracture	UMLSID:C0159321	Nabumetone
DB00461	Nabumetone	UMLSID:C035605	ankle fracture	UMLSID:C0159877	Nabumetone
DB00461	Nabumetone	UMLSID:C035605	joint sprain	UMLSID:C0160059	Nabumetone
DB00461	Nabumetone	UMLSID:C035605	hepatic trauma	UMLSID:C0160390	Nabumetone
DB00461	Nabumetone	UMLSID:C035605	ulnar nerve injury	UMLSID:C0161458	Nabumetone
DB00461	Nabumetone	UMLSID:C035605	pulmonary arrest	UMLSID:C0162297	Nabumetone
DB00461	Nabumetone	UMLSID:C035605	joint stiffness	UMLSID:C0162298	Nabumetone
DB00461	Nabumetone	UMLSID:C035605	iron deficiency anaemia	UMLSID:C0162316	Nabumetone
DB00461	Nabumetone	UMLSID:C035605	colitis ischaemic	UMLSID:C0162529	Nabumetone
DB00461	Nabumetone	UMLSID:C035605	central nervous system inflammation	UMLSID:C0178264	Nabumetone
DB00461	Nabumetone	UMLSID:C035605	upper limb fracture	UMLSID:C0178316	Nabumetone
DB00461	Nabumetone	UMLSID:C035605	elevated prostate specific antigen	UMLSID:C0178415	Nabumetone
DB00461	Nabumetone	UMLSID:C035605	sequestrectomy	UMLSID:C0185216	Nabumetone
DB00461	Nabumetone	UMLSID:C035605	bone debridement	UMLSID:C0185221	Nabumetone
DB00461	Nabumetone	UMLSID:C035605	bone lesion	UMLSID:C0185240	Nabumetone
DB00461	Nabumetone	UMLSID:C035605	foot operation	UMLSID:C0188413	Nabumetone
DB00461	Nabumetone	UMLSID:C035605	toe amputation	UMLSID:C0188602	Nabumetone
DB00461	Nabumetone	UMLSID:C035605	salivary gland resection	UMLSID:C0193311	Nabumetone
DB00461	Nabumetone	UMLSID:C035605	parotidectomy	UMLSID:C0193317	Nabumetone
DB00461	Nabumetone	UMLSID:C035605	fistula repair	UMLSID:C0193641	Nabumetone
DB00461	Nabumetone	UMLSID:C035605	bladder suspension	UMLSID:C0194501	Nabumetone
DB00461	Nabumetone	UMLSID:C035605	corneal operation	UMLSID:C0197402	Nabumetone
DB00461	Nabumetone	UMLSID:C035605	wisdom teeth removal	UMLSID:C0204147	Nabumetone
DB00461	Nabumetone	UMLSID:C035605	dental operation	UMLSID:C0204324	Nabumetone
DB00461	Nabumetone	UMLSID:C035605	drug detoxification	UMLSID:C0204600	Nabumetone
DB00461	Nabumetone	UMLSID:C035605	scab	UMLSID:C0205204	Nabumetone
DB00461	Nabumetone	UMLSID:C035605	alkalosis hypochloraemic	UMLSID:C0220983	Nabumetone
DB00461	Nabumetone	UMLSID:C035605	aphagia	UMLSID:C0221470	Nabumetone
DB00461	Nabumetone	UMLSID:C035605	road traffic accident	UMLSID:C0221706	Nabumetone
DB00461	Nabumetone	UMLSID:C035605	injection site infection	UMLSID:C0221714	Nabumetone
DB00461	Nabumetone	UMLSID:C035605	bronchial obstruction	UMLSID:C0221725	Nabumetone
DB00461	Nabumetone	UMLSID:C035605	mouth pain	UMLSID:C0221776	Nabumetone
DB00461	Nabumetone	UMLSID:C035605	Malaise	UMLSID:C0231218	Nabumetone
DB00461	Nabumetone	UMLSID:C035605	aching muscles	UMLSID:C0231528	Nabumetone
DB00461	Nabumetone	UMLSID:C035605	joint crepitation	UMLSID:C0231592	Nabumetone
[truncated: 11,928 more rows]

## Sheet: Gene-disease network
Disease_MeSH IDs	Gene_Symbols
C0023890	TGFB1
C0023892	HLA-DQB1
C0023892	IL12RB2
C0023892	IL12A
C0023895	ST6GAL1
C0023903	VEGFA
C0023903	E2F1
C0023903	PPARG
C0023903	RB1
C0023903	CASP3
C0023903	CASP6
C0023903	CASP9
C0023896	CD14
C0023895	C5
C0023896	ADH1B
C0023896	ALDH2
C0023896	CYP2E1
C0023896	ADH1C
C0023895	ABCB11
C0023895	ABCC2
C0023895	CYP2E1
C0023895	GSTM1
C0023895	HLA-DRB1
C0023895	IL10
C0023895	IL6
C0023895	NAT2
C0023895	UGT2B7
C0023890	ABCB4
C0023903	ABL1
C0085605	ACADM
C0023890	ADRA1A
C0023890	AGT
C0023895	AHR
C0023903	AHR
C0023890	ALB
C0162557	ALB
C0023895	ALOX5AP
C0023895	ALPL
C0023895	AMACR
C0023903	ANXA2
C0023903	ATP7B
C0023895	BCL2L1
C0023903	BRAF
C0162557	CAST
C0023895	CCK
C0023895	CCL2
C0023890	CD14
C0023895	CD3D
C0023892	CD80
C0023895	CD86
C0023903	CDKN1B
C0023903	CDKN2A
C0023890	CHRM3
C0023890	CNR1
C0023890	CNR2
C0023890	COL3A1
C0023895	COL3A1
C0023903	CSF2
C0023890	CTGF
C0023890	CTNNB1
C0023903	CTNNB1
C0023895	CYP1A2
C0023903	CYP2E1
C0023895	CYP7B1
C0023903	DCD
C0023895	DDAH1
C0023903	EFNB2
C0023903	ESR1
C0023890	F2
C0085605	F2
C0023890	F3
C0023890	F5
C0162557	FAS
C0162557	FASLG
C0023890	FGF2
C0023890	FGFR2
C0023903	FHIT
C0023890	FLT1
C0023895	GABRR2
C0023903	GADL1
C0162557	GC
C0162557	GFER
C0023895	GGT1
C0023903	GNMT
C0162557	GPNMB
C0023903	GPX3
C0023895	GRK5
C0023890	HGF
C0162557	HGF
C0023903	HGF
C0023895	HMOX1
C0023903	HMOX1
C0023895	HPGDS
C0023903	HRAS
C0023890	HSD11B2
C0023895	HSPA1A
C0023903	IGF2
C0023903	IL12A
C0023892	IL12B
C0023903	IL12B
C0023895	IL1R2
C0162557	IL1RN
C0023903	IL2
C0023890	IL6
C0023890	IL8
C0162557	INS
C0023903	JUN
C0023903	KRAS
C0023890	KRT8
C0162557	KRT8
C0023903	KRT8
C0023895	LAT
C0023903	LTF
C0023903	MAPK14
C0162557	MAPK8
C0023890	MMP2
C0023895	MMP9
C0023895	MTHFR
C0023903	MYC
C0023892	NFKB1
C0023895	NFKB1
C0023895	NOS2
C0023890	NPPA
C0023895	NQO1
C0023903	NR1I3
C0023895	NRP1
C0085605	ORM1
C0023890	PLAU
C0162557	POMC
C0023903	PRKCE
C0023903	PSMA4
C0023903	PTPRO
C0023895	RAC1
C0023903	RAF1
C0023896	RBP4
C0023890	REN
C0023895	RNASE6
C0023903	SCD
C0023890	SERPINA1
C0023895	SERPINA1
C0162557	SERPINC1
C0023903	SERPINE1
C0023890	SMAD3
C0023895	SOCS1
C0023895	SOCS3
C0023895	SOD1
C0023890	SPP1
C0023890	STAT1
C0023903	STAT3
C0023892	STAT4
C0023895	TNF
C0162557	TNF
C0023892	TNFRSF1A
C0023890	TNFRSF1B
C0023903	TNK2
C0023903	TP53
C0023895	TREM1
C0023895	TXN
C0023895	TYROBP
C0023890	VEGFA
C0085605	VEGFA
C0023885	JAK2
C0023885	LEP
C0023885	LEPR
C0023890	NAT2
C0023890	CDKN2A
C0023890	CFTR
C0023890	MMP24
C0023890	TPH2
C0023890	CCR3
C0023890	CCR5
C0023890	ABCC2
C0023890	ADH1B
C0023890	ADH1C
C0023890	COL1A1
C0023890	COMT
C0023890	CPT1A
C0023890	CRP
C0023890	PARP1
C0023890	CTLA4
C0023890	ADRA2A
C0023890	ADRB2
C0023890	CYP1A1
C0023890	CYP1A2
C0023890	CYP2C19
C0023890	CYP2D6
C0023890	CYP2E1
C0023890	CYP3A4
C0023890	CYP17A1
C0023890	CYP19A1
C0023890	ACE
C0023890	DRD2
C0023890	AGTR1
C0023890	EDN1
C0023890	EDNRA
C0023890	EDNRB
C0023890	EGF
C0023890	CELA1
C0023890	ELANE
C0023890	A2M
C0023890	ELN
C0023890	EPHX1
C0023890	AKT1
C0023890	ESD
C0023890	ESR1
C0023890	ESR2
C0023890	F7
C0023890	F9
C0023890	ALDH2
C0023890	FGFR4
C0023890	DARC
C0023890	GABRB3
C0023890	GABRG2
C0023890	GC
C0023890	GLO1
C0023890	GLS
C0023890	GNB3
C0023890	ABO
C0023890	ANGPT1
C0023890	GSTM1
C0023890	GSTP1
C0023890	GSTT1
C0023890	HBB
C0023890	HFE
C0023890	CD209
C0023890	HIF1A
C0023890	HLA-A
C0023890	HLA-B
C0023890	HLA-C
C0023890	HLA-DPB1
C0023890	HLA-DQA1
C0023890	HLA-DQB1
C0023890	HLA-DRB1
C0023890	HLA-DRB5
C0023890	HMOX1
C0023890	HP
C0023890	HSPA5
C0023890	HTR2B
C0023890	IFNAR1
C0023890	IFNAR2
C0023890	IFNG
C0023890	IFNGR1
C0023890	IFNGR2
C0023890	IGF1
C0023890	APOE
C0023890	IL1A
C0023890	IL1B
C0023890	IL1R1
C0023890	IL1RN
C0023890	IL2
C0023890	FASLG
C0023890	IL4
C0023890	IL4R
C0023890	AQP1
C0023890	IL10
C0023890	IL12A
C0023890	IL12B
C0023890	IL12RB1
C0023890	IL12RB2
C0023890	IL13
C0023890	IL18
C0023890	ITGAV
C0023890	JAK1
C0023890	KCNA5
C0023890	LDLR
C0023890	LTA
C0023890	SMAD2
C0023890	SMAD4
C0023890	MMP1
C0023890	MMP3
C0023890	MMP7
C0023890	MMP8
C0023890	MMP9
C0023890	MMP10
C0023890	MMP11
C0023890	MMP12
C0023890	MMP13
C0023890	MMP14
C0023890	MMP15
C0023890	MMP16
C0023890	MMP17
C0023890	MPO
C0023890	MSH2
C0023890	MTHFR
C0023890	MTTP
C0023890	MX1
C0023890	NFKB1
C0023890	NFKB2
C0023890	NFKBIA
C0023890	NOS2
C0023890	NOS3
C0023890	NPPB
C0023890	OPRM1
C0023890	FURIN
C0023890	SERPINE1
C0023890	TLR7
C0023890	ACP1
C0023890	ABCB1
C0023890	PLG
C0023890	TLR9
C0023890	UGT1A7
C0023890	PPARA
C0023890	PPARG
C0023890	PRKCA
C0023890	PRKCB
C0023890	EIF2AK2
C0023890	PTGIS
C0023890	PTGS2
C0023890	BAX
C0023890	RARA
C0023890	RARB
C0023890	RARG
C0023890	RELA
C0023890	RGS4
C0023890	S100A4
C0023890	CCL2
C0023890	BHMT
C0023890	CCL5
C0023890	CCL8
C0023890	CXCL12
C0023890	SELE
C0023890	MMP25
C0023890	SLC6A4
C0023890	SLC10A1
C0023890	SLC10A2
C0023890	SLC22A4
C0023890	SLC22A5
C0023890	SOD1
C0023890	SOD2
C0023890	SRD5A2
C0023890	STAT2
C0023890	TERT
C0023890	TF
C0023890	TFRC
C0023890	TGFB3
C0023890	TGFBR1
C0023890	TGFBR2
C0023890	TGFBR3
C0023890	THBD
C0023890	TLR2
C0023890	TLR4
C0023890	TNF
C0023890	TNFRSF1A
C0023890	TP53
C0023890	TPH1
C0023890	TPMT
C0023890	C5
C0023890	TYK2
C0023890	VDR
C0023890	VWF
C0023890	XDH
C0023890	XRCC1
C0023890	ADIPOR2
C0023890	NR0B2
C0023890	CAT
C0023890	CAV1
C0023890	CAV3
C0023890	ABCB11
C0023890	PDE5A
C0023890	CBS
C0023890	NR1I2
C0023890	ADIPOQ
C0023890	ACVRL1
C0023890	ROCK2
C0023890	NR1H4
C0023891	CCR5
C0023891	ADH1B
C0023891	ADH1C
C0023891	CTLA4
C0023891	CYP1A1
C0023891	CYP2E1
C0023891	ACE
C0023891	DRD2
C0023891	AGT
C0023891	AGTR1
C0023891	ALDH2
C0023891	GABRB3
C0023891	GABRG2
C0023891	GSTM1
C0023891	GSTP1
C0023891	GSTT1
C0023891	HFE
C0023891	APOE
C0023891	IL1A
C0023891	IL1B
C0023891	IL1RN
C0023891	IL2
C0023891	IL4
C0023891	IL6
C0023891	IL8
C0023891	IL10
C0023891	IL12B
C0023891	MMP3
C0023891	MPO
C0023891	MTHFR
C0023891	NFKB1
C0023891	NFKBIA
C0023891	NOS3
C0023891	SERPINE1
C0023891	PPARG
C0023891	RGS4
C0023891	CCL2
C0023891	CCL5
C0023891	CXCL12
C0023891	SLC6A4
C0023891	SOD2
C0023891	TGFB1
C0023891	TNF
C0023891	VDR
C0023891	XRCC1
C0023891	CAT
C0023891	CD14
C0023892	CFTR
C0023892	CCR5
C0023892	ABCC2
C0023892	CNR1
C0023892	CNR2
C0023892	COL1A1
C0023892	CTLA4
C0023892	CYP2D6
C0023892	ESR1
C0023892	GSTM1
C0023892	GSTT1
C0023892	HLA-A
C0023892	HLA-B
C0023892	HLA-DPB1
C0023892	HLA-DQA1
C0023892	HLA-DRB1
C0023892	IGF1
C0023892	APOE
C0023892	IL1B
C0023892	IL1RN
C0023892	IL6
C0023892	IL10
C0023892	IL12RB1
C0023892	ITGAV
C0023892	KRT8
C0023892	NOS3
C0023892	OPRM1
C0023892	ABCB1
C0023892	ABCB4
C0023892	TLR9
C0023892	SLC22A4
C0023892	SLC22A5
C0023892	TNF
C0023892	VDR
C0023892	ABCB11
C0023892	NR1I2
C0023895	ADA
C0023895	ABCC5
C0023895	ACTR2
C0023895	SLC25A13
C0023895	TNK2
C0023895	ABCC4
C0023895	CDKN1B
C0023895	CDKN2A
C0023895	IRF9
C0023895	GNLY
C0023895	SLCO1B1
C0023895	CES1
C0023895	TNFSF13B
C0023895	CFTR
C0023895	ME3
C0023895	PPARGC1A
C0023895	MMP24
C0023895	SDS
C0023895	SLC27A5
C0023895	MAN1B1
C0023895	CYP4F8
C0023895	SLCO2B1
C0023895	CHUK
C0023895	APOA5
C0023895	MMP21
C0023895	GSTO2
C0023895	SERPINA3
C0023895	TPH2
C0023895	CCR3
C0023895	CCR5
C0023895	ADH1B
C0023895	ADH1C
C0023895	CNR1
C0023895	CNR2
C0023895	COL1A1
C0023895	COL1A2
C0023895	COL4A3
C0023895	COMT
C0023895	ADK
C0023895	ADM
C0023895	CPT1A
C0023895	CRHR2
C0023895	CRP
C0023895	NKX2-5
C0023895	CTGF
C0023895	CTLA4
C0023895	CTNNB1
C0023895	ADRA2A
C0023895	ADRB2
C0023895	CYP1A1
C0023895	CYP1B1
C0023895	CYP2A6
C0023895	CYP2A7
C0023895	ADRB3
C0023895	CYP3A7
C0023895	CYP2A13
C0023895	CYP2B6
C0023895	CYP2C19
C0023895	CYP2C8
C0023895	CYP2C9
C0023895	CYP2C18
C0023895	CYP2D6
C0023895	CYP2F1
C0023895	CYP3A4
C0023895	CYP3A5
C0023895	CYP4B1
C0023895	CYP7A1
C0023895	CYP8B1
C0023895	CYP11A1
C0023895	CYP11B1
C0023895	CYP11B2
C0023895	CYP17A1
C0023895	CYP19A1
C0023895	CYP24A1
C0023895	CYP27B1
C0023895	CYP51A1
C0023895	ACE
C0023895	AKR1C1
C0023895	AKR1C2
C0023895	DHCR7
C0023895	DLD
C0023895	DPYS
C0023895	DRD2
C0023895	JAG1
C0023895	AGT
C0023895	AGTR1
C0023895	ABCA1
C0023895	EDN1
C0023895	EDNRA
C0023895	EDNRB
C0023895	EGF
C0023895	EGFR
C0023895	CELA1
C0023895	ELANE
C0023895	A2M
C0023895	ELN
C0023895	SLC29A1
C0023895	EPAS1
C0023895	EPHX1
C0023895	ERBB2
C0023895	ERCC1
C0023895	ERCC2
C0023895	AKT1
C0023895	ERCC5
C0023895	AKT2
C0023895	ESD
C0023895	ESR1
C0023895	ESR2
C0023895	ALAS1
C0023895	ALB
C0023895	F2
C0023895	F5
C0023895	F7
C0023895	F9
C0023895	F13A1
C0023895	ALDH2
C0023895	ACSL4
C0023895	ALDH1B1
C0023895	MS4A2
C0023895	FCGR2A
C0023895	FCGR2B
C0023895	FCGR3A
C0023895	FCGR3B
C0023895	FDFT1
C0023895	SLC29A4
C0023895	FECH
C0023895	FGB
C0023895	FGF1
C0023895	FGFR1
C0023895	FGFR3
C0023895	FGFR4
C0023895	FLT3
C0023895	FN1
C0023895	TRAM1
C0023895	CABIN1
C0023895	FPGS
C0023895	ABL1
C0023895	DARC
C0023895	XRCC6
C0023895	GABRB3
C0023895	GABRG2
C0023895	SULT4A1
C0023895	MMACHC
C0023895	GC
C0023895	GCK
C0023895	GH1
C0023895	GCLC
C0023895	GLO1
C0023895	GLS
C0023895	GNB3
C0023895	ABO
C0023895	GOT1
C0023895	GPI
C0023895	SLCO3A1
C0023895	SLCO1B3
C0023895	ANGPT1
C0023895	LAMA1
C0023895	MCHR1
C0023895	GPX1
C0023895	GPX3
C0023895	GPX4
C0023895	NR3C1
C0023895	GSS
C0023895	GSTA1
C0023895	GSTA2
C0023895	GSTA4
C0023895	GSTM3
C0023895	GSTP1
C0023895	GSTT1
C0023895	GSTT2
C0023895	MSH6
C0023895	GYS2
C0023895	TBX21
C0023895	HADHA
C0023895	HARS
C0023895	HBB
C0023895	HDAC1
C0023895	HFE
C0023895	HGF
C0023895	CD209
C0023895	HIF1A
C0023895	HK1
C0023895	ACACA
C0023895	HLA-A
C0023895	HLA-B
C0023895	HLA-C
C0023895	HLA-DPB1
C0023895	HLA-DQA1
C0023895	HLA-DQB1
C0023895	HLA-DRA
C0023895	HLA-DRB4
C0023895	HLA-DRB5
C0023895	HLA-E
C0023895	HLA-G
C0023895	HMBS
C0023895	HMGCR
C0023895	HMGCS1
C0023895	HNF4A
C0023895	SLC29A2
C0023895	ACACB
C0023895	APC
C0023895	HP
C0023895	HSD11B1
C0023895	HSPA5
C0023895	APOA1
C0023895	HTR1A
C0023895	HTR2B
C0023895	IARS
C0023895	APOB
C0023895	ICAM1
C0023895	ICAM3
C0023895	IRF8
C0023895	ACADM
C0023895	APOC1
C0023895	IDI1
C0023895	APOC3
C0023895	IFNAR1
C0023895	IFNAR2
C0023895	IFNB1
C0023895	IFNG
C0023895	IFNGR1
C0023895	IFNGR2
C0023895	IGF1
C0023895	APOE
C0023895	IGF1R
C0023895	IGF2
C0023895	IGF2R
C0023895	IGFBP1
C0023895	IGFBP2
C0023895	IGFBP3
C0023895	APOH
C0023895	FAS
C0023895	IKBKB
C0023895	IL1A
C0023895	IL1B
C0023895	IL1R1
C0023895	IL1RN
C0023895	IL2
C0023895	FASLG
C0023895	IL2RB
C0023895	IL4
C0023895	IL4R
C0023895	IL8
C0023895	CXCR1
C0023895	IL10RB
C0023895	IL12A
C0023895	IL12B
C0023895	IL12RB1
C0023895	IL12RB2
C0023895	IL13
C0023895	ACADSB
C0023895	IL15
C0023895	IL18
C0023895	INS
C0023895	INSR
C0023895	IRF2
C0023895	IRS1
C0023895	AR
C0023895	ABCC6
C0023895	ITGAV
C0023895	ITGB3
C0023895	ACADVL
C0023895	ITPA
C0023895	JAK1
C0023895	JAK2
C0023895	JUN
C0023895	GSTK1
C0023895	KCNA5
C0023895	KCNN2
C0023895	KDR
C0023895	ACAT1
C0023895	KIT
C0023895	ARG1
C0023895	KRAS
C0023895	KRT8
C0023895	ACAT2
C0023895	LCT
C0023895	LDLR
C0023895	LEP
C0023895	LEPR
C0023895	LIFR
C0023895	LIPC
C0023895	LMAN1
C0023895	LPL
C0023895	LTA
C0023895	LTF
C0023895	SMAD2
C0023895	SMAD3
C0023895	SMAD4
C0023895	MAOB
C0023895	MAT1A
C0023895	MCL1
C0023895	MDM2
C0023895	ME2
C0023895	MET
C0023895	MIF
C0023895	MLH1
C0023895	MMP1
C0023895	MMP2
C0023895	MMP3
C0023895	MMP7
C0023895	MMP8
C0023895	MMP10
C0023895	MMP11
C0023895	MMP12
C0023895	MMP13
C0023895	MMP14
C0023895	MMP15
C0023895	MMP16
C0023895	MMP17
C0023895	ASL
C0023895	MPO
C0023895	ABCC1
C0023895	ASNS
C0023895	MSH2
C0023895	ASS1
C0023895	MTNR1A
C0023895	MTTP
C0023895	MTRR
C0023895	MX1
C0023895	MYD88
C0023895	ATIC
C0023895	ATM
C0023895	ATOX1
C0023895	NFKB2
C0023895	NFKBIA
C0023895	NNMT
C0023895	NOS3
C0023895	NPPA
C0023895	NPPB
C0023895	NPY5R
C0023895	OAT
C0023895	OGG1
C0023895	OPRM1
C0023895	FURIN
C0023895	SERPINE1
C0023895	ACOX1
C0023895	PCK2
C0023895	MLXIPL
C0023895	ADIPOR1
C0023895	TLR7
C0023895	CYP39A1
C0023895	PDGFRA
C0023895	PDHA1
C0023895	ENPP1
C0023895	ACP1
C0023895	PGD
C0023895	ABCB1
C0023895	ABCB4
C0023895	SERPINB5
C0023895	PIK3CA
C0023895	PIK3CB
C0023895	PIK3CG
C0023895	PLA2G4A
C0023895	PLAU
C0023895	PLG
C0023895	SLCO1C1
C0023895	ATP7B
C0023895	TLR9
C0023895	PON1
C0023895	UGT1A10
C0023895	UGT1A8
C0023895	UGT1A7
C0023895	UGT1A6
C0023895	UGT1A9
C0023895	PPARA
C0023895	UGT1A4
C0023895	UGT1A1
C0023895	UGT1A3
C0023895	PPARD
C0023895	PPARG
C0023895	PRKCA
C0023895	PRKCB
C0023895	PRKDC
C0023895	MAPK11
C0023895	EIF2AK2
C0023895	PRNP
C0023895	PRSS3
C0023895	RETN
C0023895	PSMB8
C0023895	PTEN
C0023895	PTGIS
C0023895	CYP20A1
C0023895	PTH
C0023895	PTGS2
C0023895	CYP4F11
C0023895	PTPRC
C0023895	BAX
C0023895	PXN
C0023895	PYGM
C0023895	BCAT1
C0023895	RARA
C0023895	RARB
C0023895	RARG
C0023895	RB1
C0023895	CCND1
C0023895	RDH5
C0023895	RELA
C0023895	RET
C0023895	RFC1
C0023895	RGS4
C0023895	RNASE3
C0023895	EXOC4
C0023895	TNFRSF17
C0023895	BDNF
C0023895	S100A4
C0023895	S100A8
C0023895	SCD
C0023895	BHMT
C0023895	CCL5
C0023895	CCL8
C0023895	BID
C0023895	CXCL12
C0023895	SELE
C0023895	SLC28A3
C0023895	MAP2K4
C0023895	MMP25
C0023895	SGK1
C0023895	CYP3A43
C0023895	SLC2A1
C0023895	SLC2A4
C0023895	SLC6A4
C0023895	SLC10A1
C0023895	SLC10A2
C0023895	SLC13A1
C0023895	SLC15A1
C0023895	SLC15A2
C0023895	SLC16A1
C0023895	SLC19A1
C0023895	SLCO1A2
C0023895	SLC22A1
C0023895	SLC22A3
C0023895	SLC22A2
C0023895	SLC22A4
C0023895	SLC22A5
C0023895	CYP4F12
C0023895	SOD2
C0023895	SOD3
C0023895	SPP1
C0023895	SRD5A2
C0023895	SREBF1
C0023895	BRAF
C0023895	SSTR2
C0023895	STAT1
C0023895	STAT2
C0023895	STAT3
C0023895	STAT5A
C0023895	SULT1E1
C0023895	AURKA
C0023895	SULT1A2
C0023895	STXBP1
C0023895	SULT1A1
C0023895	SULT1C2
C0023895	SULT2B1
C0023895	SULT2A1
C0023895	ABCC8
C0023895	TAP1
C0023895	TAP2
C0023895	TCF7L2
C0023895	TERF1
C0023895	TERT
C0023895	TF
C0023895	TFRC
C0023895	TGFB1
C0023895	TGFB3
C0023895	TGFBR1
C0023895	TGFBR2
C0023895	TGFBR3
C0023895	THBD
C0023895	TLR2
C0023895	TLR3
C0023895	TLR4
C0023895	C1QA
C0023895	TNFRSF1A
C0023895	TNFRSF1B
C0023895	TP53
C0023895	TPH1
C0023895	TPMT
C0023895	TRAF6
C0023895	C5AR1
C0023895	TYK2
C0023895	TYMS
C0023895	UROD
C0023895	VDR
C0023895	VEGFA
C0023895	VLDLR
C0023895	VWF
C0023895	XDH
C0023895	XPC
C0023895	XRCC1
C0023895	XRCC3
C0023895	XRCC5
C0023895	CXCR4
C0023895	MAPKAPK3
C0023895	VKORC1
C0023895	ADIPOR2
C0023895	SLC7A5
C0023895	NRIP1
C0023895	HDAC10
C0023895	CASP8
C0023895	CASP9
C0023895	CASP10
C0023895	NR0B2
C0023895	CAT
C0023895	IKBKG
C0023895	CYP4F2
C0023895	CAV1
C0023895	CAV3
C0023895	PDE5A
C0023895	IRS2
C0023895	ABCC3
C0023895	CBS
C0023895	FADD
C0023895	CES2
C0023895	GGH
C0023895	NR1I2
C0023895	SLC5A6
C0023895	NAT1
C0023895	SLC7A7
C0023895	PAPSS1
C0023895	SLC28A2
C0023895	SLC28A1
C0023895	IL1RL1
C0023895	CD4
C0023895	CD14
C0023895	SLC22A6
C0023895	ADIPOQ
C0023895	SLC22A8
C0023895	ACVRL1
C0023895	GRAP2
C0023895	CD80
C0023895	FADS2
C0023895	ABCG2
C0023895	GSTO1
C0023895	ROCK2
C0023895	SCARB1
C0023895	CD44
C0023895	CDK1
C0023895	NR1H4
C0023895	CDC42
C0023895	CDH1
C0023896	NAT2
C0023896	CCR5
C0023896	CTLA4
C0023896	CYP1A1
C0023896	ACE
C0023896	DRD2
C0023896	AGT
C0023896	AGTR1
C0023896	GABRB3
C0023896	GABRG2
C0023896	GSTA1
C0023896	GSTM1
C0023896	GSTM3
C0023896	GSTP1
C0023896	GSTT1
C0023896	HFE
C0023896	HP
C0023896	APOE
C0023896	IL1A
C0023896	IL1B
C0023896	IL1RN
C0023896	IL2
C0023896	IL4
C0023896	IL6
C0023896	IL8
C0023896	IL10
C0023896	IL12B
C0023896	MMP3
C0023896	MPO
C0023896	MTHFR
C0023896	MTTP
C0023896	NFKB1
C0023896	NFKBIA
C0023896	NOS3
C0023896	SERPINE1
C0023896	PPARG
C0023896	RGS4
C0023896	CCL2
C0023896	CCL5
C0023896	CXCL12
C0023896	SLC6A4
C0023896	SOD2
C0023896	TGFB1
C0023896	TLR4
C0023896	TNF
C0023896	TNFRSF1A
C0023896	TNFRSF1B
C0023896	VDR
C0023896	XRCC1
C0023896	CAT
C0023896	CCK
C0085605	MAN1B1
C0085605	CYP2C19
C0085605	CYP3A4
C0085605	GLS
C0085605	GSTM1
C0085605	GSTT1
C0085605	HFE
C0085605	HLA-A
C0085605	HLA-B
C0085605	HLA-DQA1
C0085605	HLA-DQB1
C0085605	HLA-DRA
C0085605	HLA-DRB1
C0085605	HSPA1L
C0085605	IFNAR1
C0085605	IFNG
C0085605	IL1B
C0085605	IL1RN
C0085605	IL10
C0085605	ITGAV
C0085605	KRT8
C0085605	LTA
C0085605	ABCB4
C0085605	ATP7B
C0085605	TAP2
C0085605	TGFB1
C0085605	TNF
C0085605	VDR
C0085605	CD14
C0162557	CYP3A4
C0162557	IL10
C0162557	LTA
C0162557	ATP7B
C0023903	NAT2
C0023903	SLC25A13
C0023903	MMP21
C0023903	GSTO2
C0023903	CCR5
C0023903	ADH1B
C0023903	ADH1C
C0023903	COL1A2
C0023903	COMT
C0023903	CRHR2
C0023903	CTLA4
C0023903	CYP1A1
C0023903	CYP1A2
C0023903	CYP1B1
C0023903	CYP2A6
C0023903	CYP2C19
C0023903	CYP2D6
C0023903	CYP3A4
C0023903	CYP3A5
C0023903	CYP7A1
C0023903	CYP17A1
C0023903	CYP19A1
C0023903	NQO1
C0023903	AGT
C0023903	EGF
C0023903	EGFR
C0023903	EPHX1
C0023903	ERBB2
C0023903	ERCC1
C0023903	ERCC2
C0023903	AKT1
C0023903	ERCC5
C0023903	AKT2
C0023903	F2
C0023903	F5
C0023903	F7
C0023903	ALDH2
C0023903	FGFR1
C0023903	FGFR3
C0023903	FGFR4
C0023903	FLT3
C0023903	CABIN1
C0023903	XRCC6
C0023903	GPX1
C0023903	GSTA1
C0023903	GSTM1
C0023903	GSTM3
C0023903	GSTP1
C0023903	GSTT1
C0023903	HARS
C0023903	HFE
C0023903	HIF1A
C0023903	HLA-C
C0023903	HLA-DPB1
C0023903	HLA-DQA1
C0023903	HLA-DQB1
C0023903	HLA-DRB1
C0023903	HMGCR
C0023903	HSPA5
C0023903	IFNAR1
C0023903	IFNAR2
C0023903	IFNG
C0023903	IGF1
C0023903	IGF1R
C0023903	IGF2R
C0023903	IGFBP3
C0023903	FAS
C0023903	IL1A
C0023903	IL1B
C0023903	IL1RN
C0023903	FASLG
C0023903	IL2RB
C0023903	IL4
C0023903	IL6
C0023903	IL10
C0023903	IL12RB1
C0023903	IL18
C0023903	INS
C0023903	AR
C0023903	ITGAV
C0023903	JAK1
C0023903	JAK2
C0023903	KDR
C0023903	KIT
C0023903	LIPC
C0023903	MDM2
C0023903	MET
C0023903	MLH1
C0023903	MMP1
C0023903	MMP2
C0023903	MMP3
C0023903	MMP7
C0023903	MMP8
C0023903	MMP9
C0023903	MMP12
C0023903	MMP13
C0023903	MPO
C0023903	ABCC1
C0023903	MSH2
C0023903	MTHFR
C0023903	MTRR
C0023903	MX1
C0023903	ATM
C0023903	NFKB1
C0023903	NFKBIA
C0023903	OGG1
C0023903	PDGFRA
C0023903	PGD
C0023903	ABCB1
C0023903	ABCB4
C0023903	SERPINA1
C0023903	PIK3CA
C0023903	UGT1A10
C0023903	UGT1A8
C0023903	UGT1A7
C0023903	UGT1A6
C0023903	UGT1A9
C0023903	PPARA
C0023903	UGT1A4
C0023903	UGT1A1
C0023903	UGT1A3
C0023903	PTEN
C0023903	PTGS2
C0023903	PXN
C0023903	CCND1
C0023903	RET
C0023903	CCL2
C0023903	CCL5
C0023903	CXCL12
C0023903	SLC2A1
C0023903	SOD2
C0023903	SPP1
C0023903	SRD5A2
C0023903	STAT1
C0023903	STAT5A
C0023903	AURKA
C0023903	TERF1
C0023903	TFRC
C0023903	TGFB1
C0023903	C1QA
C0023903	TNF
C0023903	TYMS
C0023903	UGT2B7
C0023903	VDR
C0023903	XPC
C0023903	XRCC1
C0023903	XRCC3
C0023903	XRCC5
C0023903	CXCR4
C0023903	VKORC1
C0023903	HDAC10
C0023903	CAT
C0023903	ABCB11
C0023903	NR1I2
C0023903	NAT1
C0023903	PAPSS1
C0023903	GRAP2
C0023903	CD80
C0023903	GSTO1
C0023903	CDK1
C0023903	CDH1

## Sheet: NSAID-gene network
NSAID_DrugBank_IDs	Gene_Symbols	Gene_Entrez_IDs
DB00945	PTGS1	5742
DB00945	AKR1C1	1645
DB00945	PTGS2	5743
DB00945	NTRK1	4914
DB00945	PEAR1	375033
DB00945	F2	2147
DB00945	F2R	2149
DB00945	F2RL3	9002
DB00945	GNAI1	2770
DB00945	GNB1	2782
DB00945	GNGT1	2792
DB00945	HRAS	3265
DB00945	MAP2K1	5604
DB00945	MAPK1	5594
DB00945	MAPK3	5595
DB00945	PLA2G4A	5321
DB00945	PLCB1	23236
DB00945	PRKCA	5578
DB00945	RAF1	5894
DB00945	TBXAS1	6916
DB00945	ITGA2	3673
DB00945	PPARG	5468
DB00945	NAT2	10
DB00945	IL4	3565
DB00945	LTC4S	4056
DB00945	MED12L	116931
DB00945	P2RY12	64805
DB00945	ITGA2B	3674
DB00945	NR1I2	8856
DB00945	UGT1A6	54578
DB00945	CYP3A4	1576
DB00945	P2RY1	5028
DB00945	COMT	1312
DB00945	ITGB3	3690
DB00945	CYP2C19	1557
DB00995	PRDX5	25824
DB00995	IKBKB	3551
DB00963	PTGS1	5742
DB00963	PTGS2	5743
DB00821	PTGS1	5742
DB00821	PTGS2	5743
DB00482	PTGS2	5743
DB00482	PDPK1	5170
DB00482	NR1I2	8856
DB00482	HPGD	3248
DB00482	CYP3A	1574
DB00482	CYP3A5	1577
DB00482	CASP3	836
DB00482	CCND1	595
DB00482	AKT1	207
DB00482	PDK1	5163
DB00482	CDKN1A	1026
DB00482	CDKN1B	1027
DB00482	CCNB1	891
DB00482	CCNA1	8900
DB00482	CCNA2	890
DB00482	E2F1	1869
DB00482	PPARG	5468
DB00482	RB1	5925
DB00482	PLA2G2A	5320
DB00482	PLA2G4A	5321
DB00482	BCAR1	9564
DB00482	BAK1	578
DB00482	DDIT3	1649
DB00482	IGFBP3	3486
DB00482	PTGS1	5742
DB00482	AKR1C3	8644
DB00482	PTGDS	5730
DB00482	PTGIS	5740
DB00482	TBXAS1	6916
DB00482	PTGES	9536
DB00482	CASP8	841
DB00482	CASP9	842
DB00482	CYP2D6	1565
DB00482	VEGFA	7422
DB00482	CYP3A4	1576
DB00482	CASP6	839
DB00482	MMP9	4318
DB00482	CTNNB1	1499
DB00482	CYP2C9	1559
DB00586	PTGS1	5742
DB00586	ALOX5	240
DB00586	PTGS2	5743
DB00586	ASIC1	41
DB00586	KCNQ2	3785
DB00586	PLA2G2A	5320
DB00586	SCN4A	6329
DB00586	KCNQ3	3786
DB00586	NR1I2	8856
DB00586	CYP2E1	1571
DB00586	CYP2J2	1573
DB00586	ABCC2	1244
DB00586	UGT2B7	7364
DB00586	CYP2C9	1559
DB00586	CYP2C8	1558
DB00586	CYP2D6	1565
DB00586	CYP3A4	1576
DB00586	IL10	3586
DB00586	IL4	3565
DB00861	PTGS1	5742
DB00861	PTGS2	5743
DB00749	PTGS1	5742
DB00749	PTGS2	5743
DB00749	RXRA	6256
DB00749	CYP2C9	1559
DB00573	PTGS1	5742
DB00573	PTGS2	5743
DB00573	SLC5A8	160728
DB00712	PTGS1	5742
DB00712	PTGS2	5743
DB00712	NR1I2	8856
DB00712	CYP2C9	1559
DB00712	UGT1A1	54658
DB00712	UGT1A3	54659
DB00712	UGT1A9	54600
DB00712	UGT2B4	7363
DB00712	UGT2B7	7364
DB01050	PTGS1	5742
DB01050	PTGS2	5743
DB01050	CASP3	836
DB01050	CASP9	842
DB01050	CDKN1A	1026
DB01050	CDKN1B	1027
DB01050	CYP3A4	1576
DB01050	SLC22A11	55867
DB01050	SLC22A6	9356
DB01050	SLC22A8	9376
DB01050	SLC22A9	114571
DB01050	CYP2C9	1559
DB01050	CYP2C8	1558
DB01050	TK1	7083
DB01050	TP53	7157
DB01050	TP53I3	9540
DB01050	TP53INP1	94241
DB01050	TYMS	7298
DB01050	UGT1A1	54658
DB01050	UGT1A3	54659
DB01050	UGT1A9	54600
DB01050	UGT2B4	7363
DB01050	UGT2B7	7364
DB01050	SLC5A8	160728
DB01050	E2F1	1869
DB01050	GADD45G	10912
DB01050	RRM2	6241
DB01050	CASP10	843
DB01050	CASP7	840
DB01050	CASP8	841
DB01050	CCNE1	898
DB01050	CDC25A	993
DB01050	CDC25B	994
DB01050	CDC25C	995
DB01050	CDT1	81620
DB01050	CYP1A1	1543
DB01050	CYP1B1	1545
DB01050	CYP20A1	57404
DB01050	CYP2B6	1555
DB01050	CYP2J2	1573
DB01050	CYP3A5	1577
DB01050	CYP3A7	1551
DB01050	CYP4F11	57834
DB01050	CYP4F12	66002
DB01050	CYP4F8	11283
DB01050	DFFA	1676
DB01050	DFFB	1677
DB01050	DHFR	1719
DB01050	FEN1	2237
DB01050	GADD45A	1647
DB01050	GADD45B	4616
DB01050	LIG1	3978
DB01050	MCM2	4171
DB01050	MCM3	4172
DB01050	MCM4	4173
DB01050	MCM5	4174
DB01050	MCM6	4175
DB01050	MCM7	4176
DB01050	MDM2	4193
DB01050	PCNA	5111
DB01050	POLA1	5422
DB01050	POLA2	23649
DB01050	POLD2	5425
DB01050	POLD3	10714
DB01050	POLE2	5427
DB01050	POLE4	56655
DB01050	RB1	5925
DB00328	PTGS1	5742
DB00328	PPARG	5468
DB00328	PTGS2	5743
DB00328	GLO1	2739
DB00328	PLA2G2A	5320
DB00328	PTGR2	145482
DB00328	PTGDR2	11251
DB00328	CYP2C9	1559
DB00328	SLC22A11	55867
DB00328	SLC22A6	9356
DB00328	SLC22A8	9376
DB00328	SLC22A9	114571
DB00328	ABCC1	4363
DB01009	PTGS1	5742
DB01009	PTGS2	5743
DB01009	CXCR1	3577
DB01009	SLC22A11	55867
DB01009	SLC22A6	9356
DB01009	SLC22A8	9376
DB01009	SLC22A9	114571
DB01009	UGT1A1	54658
DB01009	UGT1A3	54659
DB01009	UGT1A9	54600
DB01009	UGT2B4	7363
DB01009	UGT2B7	7364
DB01009	SLC5A8	160728
DB06725	PTGS1	5742
DB06725	PTGS2	5743
DB01283	PTGS1	5742
DB01283	PTGS2	5743
DB01283	HLA-DQA1	3117
DB01283	HLA-DQB1	3119
DB01283	HLA-DRB1	3123
DB01283	HLA-DRB5	3127
DB01397	PTGS1	5742
DB01397	PTGS2	5743
DB00939	PTGS1	5742
DB00939	ALOX5	240
DB00939	PTGS2	5743
DB00784	PTGS1	5742
DB00784	PTGS2	5743
DB00929	PTGER2	5732
DB00929	PTGER3	5733
DB00929	PTGER4	5734
DB00461	PTGS1	5742
DB00461	PTGS2	5743
DB00461	NR1I2	8856
DB00461	HLA-A	3105
DB00461	HLA-B	3106
DB00461	HLA-C	3107
DB00461	HLA-DPB1	3115
DB00461	HLA-DQA1	3117
DB00461	HLA-DQB1	3119
DB00461	HLA-DRB1	3123
DB00788	PTGS1	5742
DB00788	PTGS2	5743
DB00788	CYP2C8	1558
DB00788	CYP2C9	1559
DB00788	CYP1A2	1544
DB00788	UGT1A6	54578
DB00812	PTGS1	5742
DB00812	PTGIS	5740
DB00812	PTGS2	5743
DB00812	NR1I2	8856
DB00812	SLC22A11	55867
DB00812	SLC22A6	9356
DB00812	SLC22A8	9376
DB00812	SLC22A9	114571
DB00812	CYP2C9	1559
DB00554	PTGS1	5742
DB00554	PTGS2	5743
DB00554	SLC22A11	55867
DB00554	SLC22A6	9356
DB00554	SLC22A8	9376
DB00554	SLC22A9	114571
DB00554	CYP2C9	1559
DB00533	PTGS2	5743
DB00533	ELN	2006
DB00533	PDE4D	5144
DB00533	PTGIR	5739
DB00469	PTGS1	5742
DB00469	PTGS2	5743
DB00469	CYP2C9	1559
DB01600	PTGS1	5742
DB01600	PTGS2	5743
DB00580	PTGS2	5743
DB00580	PTGIR	5739
