# Supplementary material for: FXR antagonism of NSAIDs contributes to drug-induced liver injury identified by systems pharmacology approach
Source: Sci Rep. 2015 Jan 29;5:8114. doi: 10.1038/srep08114 (PMC4310094; doi:10.1038/srep08114)
Supplement: Supplementary Information — Supplementary Table S2 [file srep08114-s2.xls]

## Sheet: NSAIDs
NSAID_name	DrugBank_ID	Smiles from DrugBank
Acetaminophen	DB00316	CC(=O)NC1=CC=C(O)C=C1
Aspirin	DB00945	CC(=O)OC1=CC=CC=C1C(O)=O
Auranofin	DB00995	CCP(CC)(CC)=[Au]S[C@@H]1O[C@H](COC(C)=O)[C@@H](OC(C)=O)[C@H](OC(C)=O)[C@H]1OC(C)=O
Bromfenac	DB00963	NC1=C(CC(O)=O)C=CC=C1C(=O)C1=CC=C(Br)C=C1
Carprofen	DB00821	CC(C(O)=O)C1=CC2=C(C=C1)C1=C(N2)C=CC(Cl)=C1
Celecoxib	DB00482	CC1=CC=C(C=C1)C1=CC(=NN1C1=CC=C(C=C1)S(N)(=O)=O)C(F)(F)F
Diclofenac	DB00586	OC(=O)CC1=CC=CC=C1NC1=C(Cl)C=CC=C1Cl
Diflunisal	DB00861	OC(=O)C1=C(O)C=CC(=C1)C1=C(F)C=C(F)C=C1
Etodolac	DB00749	CCC1=C2NC3=C(CCOC3(CC)CC(O)=O)C2=CC=C1
Fenoprofen	DB00573	CC(C(O)=O)C1=CC(OC2=CC=CC=C2)=CC=C1
Flurbiprofen	DB00712	CC(C(O)=O)C1=CC(F)=C(C=C1)C1=CC=CC=C1
Ibuprofen	DB01050	CC(C)CC1=CC=C(C=C1)C(C)C(O)=O
Indomethacin	DB00328	COC1=CC2=C(C=C1)N(C(=O)C1=CC=C(Cl)C=C1)C(C)=C2CC(O)=O
Ketoprofen	DB01009	CC(C(O)=O)C1=CC(=CC=C1)C(=O)C1=CC=CC=C1
Lornoxicam	DB06725	CN1\C(=C(\O)NC2=CC=CC=N2)C(=O)C2=C(C=C(Cl)S2)S1(=O)=O
Lumiracoxib	DB01283	CC1=CC=C(NC2=C(Cl)C=CC=C2F)C(CC(O)=O)=C1
Magnesium salicylate	DB01397	[Mg++].OC1=CC=CC=C1C([O-])=O.OC1=CC=CC=C1C([O-])=O
Meclofenamic acid	DB00939	CC1=C(Cl)C(NC2=CC=CC=C2C(O)=O)=C(Cl)C=C1
Mefenamic acid	DB00784	CC1=C(C)C(NC2=CC=CC=C2C(O)=O)=CC=C1
Misoprostol	DB00929	CCCCC(C)(O)C\C=C\[C@H]1[C@H](O)CC(=O)[C@@H]1CCCCCCC(=O)OC
Nabumetone	DB00461	COC1=CC2=C(C=C1)C=C(CCC(C)=O)C=C2
Naproxen	DB00788	COC1=CC2=C(C=C1)C=C(C=C2)[C@H](C)C(O)=O
Phenylbutazone	DB00812	CCCCC1C(=O)N(N(C1=O)C1=CC=CC=C1)C1=CC=CC=C1
Piroxicam	DB00554	CN1C(C(=O)NC2=NC=CC=C2)=C(O)C2=C(C=CC=C2)S1(=O)=O
Rofecoxib	DB00533	CS(=O)(=O)C1=CC=C(C=C1)C1=C(C(=O)OC1)C1=CC=CC=C1
Tenoxicam	DB00469	CN1\C(=C(/O)NC2=CC=CC=N2)C(=O)C2=C(C=CS2)S1(=O)=O
Tiaprofenic acid	DB01600	CC(C(O)=O)C1=CC=C(S1)C(=O)C1=CC=CC=C1
Valdecoxib	DB00580	CC1=C(C(=NO1)C1=CC=CC=C1)C1=CC=C(C=C1)S(N)(=O)=O

## Sheet: PDB
Gene_symbol	PDB_name	reseq	Methods	PDB_Resolution	RF_factor	Protein_ID	Description	map_location
IL1B	2NVH	153	XRAY	1.53	0.21	P01584	interleukin 1, beta	2q14
MMP12	1Y93	159	XRAY	1.03	0.16	P39900	matrix metallopeptidase 12 (macrophage elastase)	11q22.3
CD44	1UUH	159	XRAY	2.2	0.19	P16070	CD44 molecule (Indian blood group)	11p13
MMP8	1I76	163	XRAY	1.2	0.13	P22894	matrix metallopeptidase 8 (neutrophil collagenase)	11q21-q22
APOE	1GS9	165	XRAY	1.7	0.22	P02649	apolipoprotein E	19q13.31
MMP10	3V96	165	XRAY	1.9	0.22	P09238	matrix metallopeptidase 10 (stromelysin 2)	11q22.3
MMP1	1HFC	169	XRAY	1.5	0.17	P03956	matrix metallopeptidase 1 (interstitial collagenase)	11q21-q22
MMP16	1RM8	169	XRAY	1.8	0.21	P51512	matrix metallopeptidase 16 (membrane-inserted)	8q21
JAG1	2VJ2	169	XRAY	2.5	0.22	P78504	jagged 1	20p12.1-p11.23
CD209	2XR6	170	XRAY	1.35	0.15	Q9NNX6	CD209 molecule	19p13
MMP13	3ZXH	171	XRAY	1.3	0.15	P45452	matrix metallopeptidase 13 (collagenase 3)	11q22.3
MMP3	1HY7	173	XRAY	1.5	0.19	P08254	matrix metallopeptidase 3 (stromelysin 1, progelatinase)	11q22.3
MMP7	2Y6D	174	XRAY	1.6	0.2	P09237	matrix metallopeptidase 7 (matrilysin, uterine)	11q21-q22
MMP14	3MA2	181	XRAY	2.05	0.2	P50281	matrix metallopeptidase 14 (membrane-inserted)	14q11-q12
GPX4	2OBI	183	XRAY	1.55	0.17	P36969	glutathione peroxidase 4	19p13.3
CD4	2NY1	184	XRAY	1.99	0.21	P01730	CD4 molecule	12p13.31
APOA1	3R2P	185	XRAY	2.2	0.24	P02647	apolipoprotein A-I	11q23-q24
ICAM1	1IAM	185	XRAY	2.1	0.21	P05362	intercellular adhesion molecule 1	19p13.3-p13.2
IL6	1ALU	186	XRAY	1.9	0.21	P05231	interleukin 6 (interferon, beta 2)	7p21-p15
XRCC1	3LQC	189	XRAY	2.35	0.19	P18887	X-ray repair complementing defective repair in Chinese hamster cells 1	19q13.2
ITPA	2CAR	196	XRAY	1.09	0.1	Q9BY32	inosine triphosphatase (nucleoside triphosphate pyrophosphatase)	20p
IL12A	1F45	197	XRAY	2.8	0.24	P29459	interleukin 12A (natural killer cell stimulatory factor 1, cytotoxic lymphocyte maturation factor 1, p35)	3q25.33
HPGDS	2CVD	198	XRAY	1.45	0.19	O60760	hematopoietic prostaglandin D synthase	4q22.2
CRP	3PVN	206	XRAY	1.98	0.19	P02741	C-reactive protein, pentraxin-related	1q21-q23
GPX3	2R37	207	XRAY	1.85	0.15	P22352	glutathione peroxidase 3 (plasma)	5q23
CD80	1I8L	208	XRAY	3	0.23	P33681	CD80 molecule	3q13.3-q21
GSTP1	2A2R	210	XRAY	1.4	0.2	P09211	glutathione S-transferase pi 1	11q13.2
IL13	3L5W	214	XRAY	2	0.21	P35225	interleukin 13	5q31
LEPR	3V6O	215	XRAY	1.95	0.17	P48357	leptin receptor	1p31
TF	1UJ3	217	XRAY	2.1	0.2	P02787	transferrin	3q21
GSTM1	1XW6	218	XRAY	1.9	0.24	P09488	glutathione S-transferase mu 1	1p13.3
MMP2	1GEN	218	XRAY	2.15	0.19	P08253	matrix metallopeptidase 2 (gelatinase A, 72kDa gelatinase, 72kDa type IV collagenase)	16q13-q21
GSTA1	1K3Y	221	XRAY	1.3	0.14	P08263	glutathione S-transferase alpha 1	6p12.2
GSTA4	3IK7	222	XRAY	1.97	0.21	O15217	glutathione S-transferase alpha 4	6p12.2
CFTR	2PZE	229	XRAY	1.7	0.21	P13569	cystic fibrosis transmembrane conductance regulator (ATP-binding cassette sub-family C, member 7)	7q31-q32
TPMT	2BZG	232	XRAY	1.58	0.21	P51580	thiopurine S-methyltransferase	6p22.3
NR1H4	1OSH	232	XRAY	1.8	0.23	Q96RI1	nuclear receptor subfamily 1, group H, member 4	12q23.1
HMOX1	1N45	233	XRAY	1.5	0.15	P09601	heme oxygenase (decycling) 1	22q12
SMAD4	1YGS	234	XRAY	2.1	0.22	Q13485	SMAD family member 4	18q21.1
GSTK1	3RPP	234	XRAY	1.8	0.15	Q9Y2Q3	glutathione S-transferase kappa 1	7q34
IDI1	2DHO	235	XRAY	1.6	0.17	Q13907	isopentenyl-diphosphate delta isomerase 1	10p15.3
RARG	1FCY	236	XRAY	1.3	0.13	P13631	retinoic acid receptor, gamma	12q13
IL15	2XQB	236	XRAY	2.6	0.25	P40933	interleukin 15	4q31
GSTO2	3Q18	239	XRAY	1.7	0.16	Q9H4Y5	glutathione S-transferase omega 2	10q25.1
ESR2	3OLL	240	XRAY	1.5	0.18	Q92731	estrogen receptor 2 (ER beta)	14q21-q22
GSTO1	3VLN	241	XRAY	1.7	0.18	P78417	glutathione S-transferase omega 1	10q25.1
RET	2X2U	246	XRAY	2	0.18	P07949	ret proto-oncogene	10q11.2
GSTT1	2C3N	247	XRAY	1.5	0.22	P30711	glutathione S-transferase theta 1	22q11.23
IFNG	3BES	250	XRAY	2.2	0.22	P01579	interferon, gamma	12q14
TAP1	1JJ7	260	XRAY	2.4	0.2	Q03518	transporter 1, ATP-binding cassette, sub-family B (MDR/TAP)	6p21.3
IRS1	1QQG	264	XRAY	2.3	0.19	P35568	insulin receptor substrate 1	2q36
MX1	3LJB	271	XRAY	2.4	0.2	P20591	myxovirus (influenza virus) resistance 1, interferon-inducible protein p78 (mouse)	21q22.3
NQO1	1D4A	273	XRAY	1.7	0.21	P15559	NAD(P)H dehydrogenase, quinone 1	16q12-q22
PPARA	3VI8	273	XRAY	1.75	0.21	Q07869	peroxisome proliferator-activated receptor alpha	22q12-q13.1
PPARD	3TKM	275	XRAY	1.95	0.2	Q03181	peroxisome proliferator-activated receptor delta	6p21.2
TLR4	2Z62	276	XRAY	1.7	0.19	O00206	toll-like receptor 4	9q33.1
FAS	3TJM	283	XRAY	1.48	0.19	P25445	Fas (TNF receptor superfamily, member 6)	10q24.1
NNMT	2IIP	283	XRAY	2.05	0.22	P40261	nicotinamide N-methyltransferase	11q23.1
MLH1	3RBN	284	XRAY	2.16	0.21	P40692	mutL homolog 1, colon cancer, nonpolyposis type 2 (E. coli)	3p22.3
NFKB2	1A3Q	285	XRAY	2.1	0.22	Q00653	nuclear factor of kappa light polypeptide gene enhancer in B-cells 2 (p49/p100)	10q24
JAK2	4FVQ	289	XRAY	1.75	0.18	O60674	Janus kinase 2	9p24
PTPRO	2GJT	295	XRAY	2.15	0.18	Q16827	protein tyrosine phosphatase, receptor type, O	12p13-p12
MET	3F66	298	XRAY	1.4	0.17	P08581	met proto-oncogene (hepatocyte growth factor receptor)	7q31
TPH1	1MLW	301	XRAY	1.71	0.2	P17752	tryptophan hydroxylase 1	11p15.3-p14
JAK1	4E5W	302	XRAY	1.86	0.18	P23458	Janus kinase 1	1p32.3-p31.3
INSR	3BU3	306	XRAY	1.65	0.2	P06213	insulin receptor	19p13.3-p13.2
ANXA2	2HYV	308	XRAY	1.42	0.21	P07355	annexin A2	15q22.2
FGFR1	1FGK	310	XRAY	2	0.21	P11362	fibroblast growth factor receptor 1	8p12
GGH	1L9X	315	XRAY	1.6	0.18	Q92820	gamma-glutamyl hydrolase (conjugase, folylpolygammaglutamyl hydrolase)	8q12.3
NRP1	2QQI	318	XRAY	1.8	0.16	O14786	neuropilin 1	10p12
TYK2	3LXP	318	XRAY	1.65	0.19	P29597	tyrosine kinase 2	19p13.2
IGF1R	1P4O	322	XRAY	1.5	0.21	P08069	insulin-like growth factor 1 receptor	15q26.3
PTEN	1D5R	324	XRAY	2.1	0.23	P60484	phosphatase and tensin homolog	10q23
PDE5A	3JWQ	330	XRAY	2.87	0.23	O76074	phosphodiesterase 5A, cGMP-specific	4q27
AKT2	1O6L	337	XRAY	1.6	0.2	P31751	v-akt murine thymoma viral oncogene homolog 2	19q13.1-q13.2
FLT3	1RJB	344	XRAY	2.1	0.23	P36888	fms-related tyrosine kinase 3	13q12
ADK	1BX4	345	XRAY	1.5	0.19	P55263	adenosine kinase	10q22.2
OGG1	2XHI	360	XRAY	1.55	0.23	O15527	8-oxoguanine DNA glycosylase	3p26
ADA	3IAR	367	XRAY	1.52	0.15	P00813	adenosine deaminase	20q13.12
SGK1	2R5T	373	XRAY	1.9	0.19	O00141	serum/glucocorticoid regulated kinase 1	6q23
BCAT1	2COI	386	XRAY	1.9	0.22	P54687	branched chain amino-acid transaminase 1, cytosolic	12p12.1
ACADM	1EGD	396	XRAY	2.4	0.21	P11310	acyl-CoA dehydrogenase, C-4 to C-12 straight chain	1p31
NOS2	3E7G	424	XRAY	2.2	0.18	P35228	nitric oxide synthase 2, inducible	17q11.2-q12
CBS	1JBQ	435	XRAY	2.6	0.26	P35520	cystathionine-beta-synthase	21q22.3
OAT	2OAT	439	XRAY	1.95	0.21	P04181	ornithine aminotransferase	10q26
ALDH2	1O04	500	XRAY	1.42	0.15	P05091	aldehyde dehydrogenase 2 family (mitochondrial)	12q24.12
MTRR	2QTZ	539	XRAY	1.9	0.18	Q9UBK8	5-methyltetrahydrofolate-homocysteine methyltransferase reductase	5p15.31
ACACA	2YL2	540	XRAY	2.3	0.21	Q13085	acetyl-CoA carboxylase alpha	17q21
ACACB	3GLK	540	XRAY	2.1	0.21	O00763	acetyl-CoA carboxylase beta	12q24.1
STAT1	1BF5	575	XRAY	2.9	0.23	P42224	signal transducer and activator of transcription 1, 91kDa	2q32.2-q32.3
ACE	1UZE	589	XRAY	1.82	0.19	P12821	angiotensin I converting enzyme (peptidyl-dipeptidase A) 1	17q23.3
XRCC5	1JEY	609	XRAY	2.5	0.22	P13010	X-ray repair complementing defective repair in Chinese hamster cells 5 (double-strand-break rejoining)	2q35
TLR3	1ZIW	680	XRAY	2.1	0.21	O15455	toll-like receptor 3	4q35
MSH2	3THX	918	XRAY	2.7	0.21	P43246	mutS homolog 2, colon cancer, nonpolyposis type 1 (E. coli)	2p21

## Sheet: Docking Scores
Gene_symbol	Name	PDB_ID	PDB	docking score	glide gscore	Protein_ID	Description	Gene map_location
RARG	Bromfenac	1FCY	1FCY	-12.4445	-12.4445	P13631	retinoic acid receptor, gamma	12q13	High confidence docking hits
RARG	Flurbiprofen	1FCY	1FCY	-11.9131	-11.9131	P13631	retinoic acid receptor, gamma	12q13	High confidence docking hits
RARG	Tiaprofenic acid	1FCY	1FCY	-11.4207	-11.4207	P13631	retinoic acid receptor, gamma	12q13	High confidence docking hits
MMP8	Flurbiprofen	1I76	1I76	-11.3381	-11.3381	P22894	matrix metallopeptidase 8 (neutrophil collagenase)	11q21-q22	High confidence docking hits
MMP3	Bromfenac	1HY7	1HY7	-11.3085	-11.3085	P08254	matrix metallopeptidase 3 (stromelysin 1, progelatinase)	11q22.3	High confidence docking hits
MMP3	Flurbiprofen	1HY7	1HY7	-11.2194	-11.2194	P08254	matrix metallopeptidase 3 (stromelysin 1, progelatinase)	11q22.3	High confidence docking hits
RARG	Ibuprofen	1FCY	1FCY	-11.1794	-11.1794	P13631	retinoic acid receptor, gamma	12q13	High confidence docking hits
SGK1	Diflunisal	2R5T	2R5T	-11.1549	-11.1549	O00141	serum/glucocorticoid regulated kinase 1	6q23	High confidence docking hits
SGK1	Flurbiprofen	2R5T	2R5T	-11.1224	-11.1224	O00141	serum/glucocorticoid regulated kinase 1	6q23	High confidence docking hits
MMP3	Naproxen	1HY7	1HY7	-11.1144	-11.1144	P08254	matrix metallopeptidase 3 (stromelysin 1, progelatinase)	11q22.3	High confidence docking hits
MMP3	Fenoprofen	1HY7	1HY7	-11.1015	-11.1015	P08254	matrix metallopeptidase 3 (stromelysin 1, progelatinase)	11q22.3	High confidence docking hits
SGK1	Ketoprofen	2R5T	2R5T	-11.0687	-11.0687	O00141	serum/glucocorticoid regulated kinase 1	6q23	High confidence docking hits
MMP8	Bromfenac	1I76	1I76	-11.0496	-11.0496	P22894	matrix metallopeptidase 8 (neutrophil collagenase)	11q21-q22	High confidence docking hits
JAK2	Magnesium salicylate	4FVQ	4FVQ	-11.0367	-11.0367	O60674	Janus kinase 2	9p24	High confidence docking hits
SGK1	Tiaprofenic acid	2R5T	2R5T	-11.0085	-11.0085	O00141	serum/glucocorticoid regulated kinase 1	6q23	High confidence docking hits
MMP8	Naproxen	1I76	1I76	-11.0034	-11.0034	P22894	matrix metallopeptidase 8 (neutrophil collagenase)	11q21-q22	High confidence docking hits
MMP8	Tiaprofenic acid	1I76	1I76	-10.9506	-10.9506	P22894	matrix metallopeptidase 8 (neutrophil collagenase)	11q21-q22	High confidence docking hits
AKT2	Diflunisal	1O6L	1O6L	-10.7199	-10.7199	P31751	v-akt murine thymoma viral oncogene homolog 2	19q13.1-q13.2	High confidence docking hits
MMP8	Ketoprofen	1I76	1I76	-10.7063	-10.7063	P22894	matrix metallopeptidase 8 (neutrophil collagenase)	11q21-q22	High confidence docking hits
MMP3	Ketoprofen	1HY7	1HY7	-10.6981	-10.6981	P08254	matrix metallopeptidase 3 (stromelysin 1, progelatinase)	11q22.3	High confidence docking hits
SGK1	Fenoprofen	2R5T	2R5T	-10.6965	-10.6965	O00141	serum/glucocorticoid regulated kinase 1	6q23	High confidence docking hits
JAK2	Ketoprofen	4FVQ	4FVQ	-10.6571	-10.6571	O60674	Janus kinase 2	9p24	High confidence docking hits
MMP8	Fenoprofen	1I76	1I76	-10.6347	-10.6347	P22894	matrix metallopeptidase 8 (neutrophil collagenase)	11q21-q22	High confidence docking hits
SGK1	Etodolac	2R5T	2R5T	-10.6232	-10.6232	O00141	serum/glucocorticoid regulated kinase 1	6q23	High confidence docking hits
JAK2	Naproxen	4FVQ	4FVQ	-10.5727	-10.5727	O60674	Janus kinase 2	9p24	High confidence docking hits
JAK2	Bromfenac	4FVQ	4FVQ	-10.5611	-10.5611	O60674	Janus kinase 2	9p24	High confidence docking hits
JAK2	Diflunisal	4FVQ	4FVQ	-10.4831	-10.4831	O60674	Janus kinase 2	9p24	High confidence docking hits
SGK1	Bromfenac	2R5T	2R5T	-10.4517	-10.4517	O00141	serum/glucocorticoid regulated kinase 1	6q23	High confidence docking hits
SGK1	Magnesium salicylate	2R5T	2R5T	-10.4448	-10.4448	O00141	serum/glucocorticoid regulated kinase 1	6q23	High confidence docking hits
MMP3	Ibuprofen	1HY7	1HY7	-10.4192	-10.4192	P08254	matrix metallopeptidase 3 (stromelysin 1, progelatinase)	11q22.3	High confidence docking hits
MMP3	Tiaprofenic acid	1HY7	1HY7	-10.389	-10.389	P08254	matrix metallopeptidase 3 (stromelysin 1, progelatinase)	11q22.3	High confidence docking hits
SGK1	Diclofenac	2R5T	2R5T	-10.2925	-10.2925	O00141	serum/glucocorticoid regulated kinase 1	6q23	High confidence docking hits
JAK2	Tiaprofenic acid	4FVQ	4FVQ	-10.2574	-10.2574	O60674	Janus kinase 2	9p24	High confidence docking hits
RARG	Ketoprofen	1FCY	1FCY	-10.234	-10.234	P13631	retinoic acid receptor, gamma	12q13	High confidence docking hits
MMP8	Ibuprofen	1I76	1I76	-10.2044	-10.2044	P22894	matrix metallopeptidase 8 (neutrophil collagenase)	11q21-q22	High confidence docking hits
MMP8	Mefenamic acid	1I76	1I76	-10.204	-10.204	P22894	matrix metallopeptidase 8 (neutrophil collagenase)	11q21-q22	High confidence docking hits
JAK2	Flurbiprofen	4FVQ	4FVQ	-10.1914	-10.1914	O60674	Janus kinase 2	9p24	High confidence docking hits
JAK2	Fenoprofen	4FVQ	4FVQ	-10.1624	-10.1624	O60674	Janus kinase 2	9p24	High confidence docking hits
AKT2	Etodolac	1O6L	1O6L	-10.1193	-10.1193	P31751	v-akt murine thymoma viral oncogene homolog 2	19q13.1-q13.2	High confidence docking hits
CFTR	Magnesium salicylate	2PZE	2PZE	-10.1	-10.1	P13569	cystic fibrosis transmembrane conductance regulator (ATP-binding cassette sub-family C, member 7)	7q31-q32	High confidence docking hits
PPARA	Diflunisal	3VI8	3VI8	-10.0755	-10.0755	Q07869	peroxisome proliferator-activated receptor alpha	22q12-q13.1	High confidence docking hits
SGK1	Lumiracoxib	2R5T	2R5T	-10.0509	-10.0509	O00141	serum/glucocorticoid regulated kinase 1	6q23	High confidence docking hits
SGK1	Indomethacin	2R5T	2R5T	-9.96419	-9.96419	O00141	serum/glucocorticoid regulated kinase 1	6q23	High confidence docking hits
PPARA	Tiaprofenic acid	3VI8	3VI8	-9.92787	-9.92787	Q07869	peroxisome proliferator-activated receptor alpha	22q12-q13.1	High confidence docking hits
AKT2	Bromfenac	1O6L	1O6L	-9.90348	-9.90348	P31751	v-akt murine thymoma viral oncogene homolog 2	19q13.1-q13.2	High confidence docking hits
ACE	Ketoprofen	1UZE	1UZE	-9.87473	-9.87473	P12821	angiotensin I converting enzyme (peptidyl-dipeptidase A) 1	17q23.3	High confidence docking hits
SGK1	Naproxen	2R5T	2R5T	-9.86731	-9.86731	O00141	serum/glucocorticoid regulated kinase 1	6q23	High confidence docking hits
CFTR	Aspirin	2PZE	2PZE	-9.83756	-9.83756	P13569	cystic fibrosis transmembrane conductance regulator (ATP-binding cassette sub-family C, member 7)	7q31-q32	High confidence docking hits
SGK1	Mefenamic acid	2R5T	2R5T	-9.8154	-9.8154	O00141	serum/glucocorticoid regulated kinase 1	6q23	High confidence docking hits
RARG	Magnesium salicylate	1FCY	1FCY	-9.79819	-9.79819	P13631	retinoic acid receptor, gamma	12q13	High confidence docking hits
PPARA	Flurbiprofen	3VI8	3VI8	-9.79552	-9.79552	Q07869	peroxisome proliferator-activated receptor alpha	22q12-q13.1	High confidence docking hits
MMP8	Etodolac	1I76	1I76	-9.75965	-9.75965	P22894	matrix metallopeptidase 8 (neutrophil collagenase)	11q21-q22	High confidence docking hits
SGK1	Ibuprofen	2R5T	2R5T	-9.7573	-9.7573	O00141	serum/glucocorticoid regulated kinase 1	6q23	High confidence docking hits
MMP3	Diflunisal	1HY7	1HY7	-9.74885	-9.74885	P08254	matrix metallopeptidase 3 (stromelysin 1, progelatinase)	11q22.3	High confidence docking hits
MMP3	Magnesium salicylate	1HY7	1HY7	-9.72422	-9.72422	P08254	matrix metallopeptidase 3 (stromelysin 1, progelatinase)	11q22.3	High confidence docking hits
SGK1	Aspirin	2R5T	2R5T	-9.59385	-9.59385	O00141	serum/glucocorticoid regulated kinase 1	6q23	High confidence docking hits
RARG	Fenoprofen	1FCY	1FCY	-9.55465	-9.55465	P13631	retinoic acid receptor, gamma	12q13	High confidence docking hits
CFTR	Meclofenamic acid	2PZE	2PZE	-9.55349	-9.55349	P13569	cystic fibrosis transmembrane conductance regulator (ATP-binding cassette sub-family C, member 7)	7q31-q32	High confidence docking hits
AKT2	Magnesium salicylate	1O6L	1O6L	-9.53203	-9.53203	P31751	v-akt murine thymoma viral oncogene homolog 2	19q13.1-q13.2	High confidence docking hits
MMP8	Indomethacin	1I76	1I76	-9.52856	-9.52856	P22894	matrix metallopeptidase 8 (neutrophil collagenase)	11q21-q22	High confidence docking hits
ACE	Tiaprofenic acid	1UZE	1UZE	-9.52256	-9.52256	P12821	angiotensin I converting enzyme (peptidyl-dipeptidase A) 1	17q23.3	High confidence docking hits
MMP3	Mefenamic acid	1HY7	1HY7	-9.51094	-9.51094	P08254	matrix metallopeptidase 3 (stromelysin 1, progelatinase)	11q22.3	High confidence docking hits
MMP8	Meclofenamic acid	1I76	1I76	-9.50767	-9.50767	P22894	matrix metallopeptidase 8 (neutrophil collagenase)	11q21-q22	High confidence docking hits
AKT2	Ketoprofen	1O6L	1O6L	-9.48042	-9.48042	P31751	v-akt murine thymoma viral oncogene homolog 2	19q13.1-q13.2	High confidence docking hits
AKT2	Flurbiprofen	1O6L	1O6L	-9.44589	-9.44589	P31751	v-akt murine thymoma viral oncogene homolog 2	19q13.1-q13.2	High confidence docking hits
MMP8	Diflunisal	1I76	1I76	-9.43211	-9.43211	P22894	matrix metallopeptidase 8 (neutrophil collagenase)	11q21-q22	High confidence docking hits
CFTR	Mefenamic acid	2PZE	2PZE	-9.42842	-9.42842	P13569	cystic fibrosis transmembrane conductance regulator (ATP-binding cassette sub-family C, member 7)	7q31-q32	High confidence docking hits
MMP3	Lumiracoxib	1HY7	1HY7	-9.42118	-9.42118	P08254	matrix metallopeptidase 3 (stromelysin 1, progelatinase)	11q22.3	High confidence docking hits
JAK2	Ibuprofen	4FVQ	4FVQ	-9.40267	-9.40267	O60674	Janus kinase 2	9p24	High confidence docking hits
TAP1	Magnesium salicylate	1JJ7	1JJ7	-9.3964	-9.3964	Q03518	transporter 1, ATP-binding cassette, sub-family B (MDR/TAP)	6p21.3	High confidence docking hits
MMP3	Meclofenamic acid	1HY7	1HY7	-9.38631	-9.38631	P08254	matrix metallopeptidase 3 (stromelysin 1, progelatinase)	11q22.3	High confidence docking hits
CFTR	Bromfenac	2PZE	2PZE	-9.37208	-9.37208	P13569	cystic fibrosis transmembrane conductance regulator (ATP-binding cassette sub-family C, member 7)	7q31-q32	High confidence docking hits
JAK2	Etodolac	4FVQ	4FVQ	-9.37093	-9.37093	O60674	Janus kinase 2	9p24	High confidence docking hits
PPARA	Mefenamic acid	3VI8	3VI8	-9.36954	-9.36954	Q07869	peroxisome proliferator-activated receptor alpha	22q12-q13.1	High confidence docking hits
AKT2	Fenoprofen	1O6L	1O6L	-9.34876	-9.34876	P31751	v-akt murine thymoma viral oncogene homolog 2	19q13.1-q13.2	High confidence docking hits
CFTR	Flurbiprofen	2PZE	2PZE	-9.34704	-9.34704	P13569	cystic fibrosis transmembrane conductance regulator (ATP-binding cassette sub-family C, member 7)	7q31-q32	High confidence docking hits
AKT2	Diclofenac	1O6L	1O6L	-9.34438	-9.34438	P31751	v-akt murine thymoma viral oncogene homolog 2	19q13.1-q13.2	High confidence docking hits
SGK1	Meclofenamic acid	2R5T	2R5T	-9.30781	-9.30781	O00141	serum/glucocorticoid regulated kinase 1	6q23	High confidence docking hits
PPARD	Tiaprofenic acid	3TKM	3TKM	-9.28832	-9.28832	Q03181	peroxisome proliferator-activated receptor delta	6p21.2	High confidence docking hits
CFTR	Etodolac	2PZE	2PZE	-9.2857	-9.2857	P13569	cystic fibrosis transmembrane conductance regulator (ATP-binding cassette sub-family C, member 7)	7q31-q32	High confidence docking hits
MMP13	Naproxen	3ZXH	3ZXH	-9.28053	-9.28053	P45452	matrix metallopeptidase 13 (collagenase 3)	11q22.3	High confidence docking hits
CFTR	Lornoxicam	2PZE	2PZE	-7.42158	-9.27508	P13569	cystic fibrosis transmembrane conductance regulator (ATP-binding cassette sub-family C, member 7)	7q31-q32	High confidence docking hits
CFTR	Diflunisal	2PZE	2PZE	-9.27132	-9.27132	P13569	cystic fibrosis transmembrane conductance regulator (ATP-binding cassette sub-family C, member 7)	7q31-q32	High confidence docking hits
JAK2	Aspirin	4FVQ	4FVQ	-9.23602	-9.23602	O60674	Janus kinase 2	9p24	High confidence docking hits
JAK2	Indomethacin	4FVQ	4FVQ	-9.19703	-9.19703	O60674	Janus kinase 2	9p24	High confidence docking hits
PPARD	Bromfenac	3TKM	3TKM	-9.18162	-9.18162	Q03181	peroxisome proliferator-activated receptor delta	6p21.2	High confidence docking hits
SGK1	Tenoxicam	2R5T	2R5T	-7.32081	-9.17431	O00141	serum/glucocorticoid regulated kinase 1	6q23	High confidence docking hits
RARG	Diflunisal	1FCY	1FCY	-9.1712	-9.1712	P13631	retinoic acid receptor, gamma	12q13	High confidence docking hits
PPARA	Rofecoxib	3VI8	3VI8	-9.16247	-9.16247	Q07869	peroxisome proliferator-activated receptor alpha	22q12-q13.1	High confidence docking hits
CFTR	Ketoprofen	2PZE	2PZE	-9.15115	-9.15115	P13569	cystic fibrosis transmembrane conductance regulator (ATP-binding cassette sub-family C, member 7)	7q31-q32	High confidence docking hits
MMP3	Indomethacin	1HY7	1HY7	-9.13581	-9.13581	P08254	matrix metallopeptidase 3 (stromelysin 1, progelatinase)	11q22.3	High confidence docking hits
JAK2	Tenoxicam	4FVQ	4FVQ	-7.26665	-9.12015	O60674	Janus kinase 2	9p24	High confidence docking hits
PPARA	Ibuprofen	3VI8	3VI8	-9.08536	-9.08536	Q07869	peroxisome proliferator-activated receptor alpha	22q12-q13.1	High confidence docking hits
CFTR	Lumiracoxib	2PZE	2PZE	-9.05867	-9.05867	P13569	cystic fibrosis transmembrane conductance regulator (ATP-binding cassette sub-family C, member 7)	7q31-q32	High confidence docking hits
MMP8	Lumiracoxib	1I76	1I76	-9.04466	-9.04466	P22894	matrix metallopeptidase 8 (neutrophil collagenase)	11q21-q22	High confidence docking hits
SGK1	Lornoxicam	2R5T	2R5T	-7.18303	-9.03653	O00141	serum/glucocorticoid regulated kinase 1	6q23	High confidence docking hits
MMP8	Magnesium salicylate	1I76	1I76	-9.01259	-9.01259	P22894	matrix metallopeptidase 8 (neutrophil collagenase)	11q21-q22	High confidence docking hits
PPARD	Ketoprofen	3TKM	3TKM	-9.00304	-9.00304	Q03181	peroxisome proliferator-activated receptor delta	6p21.2	High confidence docking hits
MMP13	Bromfenac	3ZXH	3ZXH	-8.99769	-8.99769	P45452	matrix metallopeptidase 13 (collagenase 3)	11q22.3	High confidence docking hits
RARG	Nabumetone	1FCY	1FCY	-8.98482	-8.98482	P13631	retinoic acid receptor, gamma	12q13	High confidence docking hits
AKT2	Tiaprofenic acid	1O6L	1O6L	-8.97948	-8.97948	P31751	v-akt murine thymoma viral oncogene homolog 2	19q13.1-q13.2	High confidence docking hits
CFTR	Tenoxicam	2PZE	2PZE	-7.12363	-8.97713	P13569	cystic fibrosis transmembrane conductance regulator (ATP-binding cassette sub-family C, member 7)	7q31-q32	High confidence docking hits
MMP16	Ketoprofen	1RM8	1RM8	-8.96207	-8.96207	P51512	matrix metallopeptidase 16 (membrane-inserted)	8q21	High confidence docking hits
ACE	Fenoprofen	1UZE	1UZE	-8.95504	-8.95504	P12821	angiotensin I converting enzyme (peptidyl-dipeptidase A) 1	17q23.3	High confidence docking hits
JAK2	Lornoxicam	4FVQ	4FVQ	-7.09226	-8.94576	O60674	Janus kinase 2	9p24	High confidence docking hits
SGK1	Valdecoxib	2R5T	2R5T	-8.92525	-8.92525	O00141	serum/glucocorticoid regulated kinase 1	6q23	High confidence docking hits
RARG	Rofecoxib	1FCY	1FCY	-8.91957	-8.91957	P13631	retinoic acid receptor, gamma	12q13	High confidence docking hits
MMP3	Etodolac	1HY7	1HY7	-8.91762	-8.91762	P08254	matrix metallopeptidase 3 (stromelysin 1, progelatinase)	11q22.3	High confidence docking hits
AKT2	Naproxen	1O6L	1O6L	-8.88268	-8.88268	P31751	v-akt murine thymoma viral oncogene homolog 2	19q13.1-q13.2	High confidence docking hits
MTRR	Misoprostol	2QTZ_FAD	2QTZ	-8.8519	-8.8519	Q9UBK8	5-methyltetrahydrofolate-homocysteine methyltransferase reductase	5p15.31	High confidence docking hits
MMP8	Diclofenac	1I76	1I76	-8.84492	-8.84492	P22894	matrix metallopeptidase 8 (neutrophil collagenase)	11q21-q22	High confidence docking hits
CFTR	Diclofenac	2PZE	2PZE	-8.83251	-8.83251	P13569	cystic fibrosis transmembrane conductance regulator (ATP-binding cassette sub-family C, member 7)	7q31-q32	High confidence docking hits
PPARD	Flurbiprofen	3TKM	3TKM	-8.79267	-8.79267	Q03181	peroxisome proliferator-activated receptor delta	6p21.2	High confidence docking hits
ACE	Diflunisal	1UZE	1UZE	-8.79057	-8.79057	P12821	angiotensin I converting enzyme (peptidyl-dipeptidase A) 1	17q23.3	High confidence docking hits
MMP16	Magnesium salicylate	1RM8	1RM8	-8.78808	-8.78808	P51512	matrix metallopeptidase 16 (membrane-inserted)	8q21	High confidence docking hits
PPARD	Fenoprofen	3TKM	3TKM	-8.78402	-8.78402	Q03181	peroxisome proliferator-activated receptor delta	6p21.2	High confidence docking hits
MMP13	Mefenamic acid	3ZXH	3ZXH	-8.78117	-8.78117	P45452	matrix metallopeptidase 13 (collagenase 3)	11q22.3	High confidence docking hits
MMP13	Etodolac	3ZXH	3ZXH	-8.7695	-8.7695	P45452	matrix metallopeptidase 13 (collagenase 3)	11q22.3	High confidence docking hits
JAK1	Rofecoxib	4E5W	4E5W	-8.76409	-8.76409	P23458	Janus kinase 1	1p32.3-p31.3	High confidence docking hits
AKT2	Aspirin	1O6L	1O6L	-8.73964	-8.73964	P31751	v-akt murine thymoma viral oncogene homolog 2	19q13.1-q13.2	High confidence docking hits
JAK1	Diflunisal	4E5W	4E5W	-8.70704	-8.70704	P23458	Janus kinase 1	1p32.3-p31.3	High confidence docking hits
MMP13	Diflunisal	3ZXH	3ZXH	-8.69821	-8.69821	P45452	matrix metallopeptidase 13 (collagenase 3)	11q22.3	High confidence docking hits
NR1H4	Misoprostol	1OSH	1OSH	-8.68657	-8.68657	Q96RI1	nuclear receptor subfamily 1, group H, member 4	12q23.1	High confidence docking hits
ADA	Aspirin	3IAR	3IAR	-8.65056	-8.65056	P00813	adenosine deaminase	20q13.12	High confidence docking hits
JAK1	Piroxicam	4E5W	4E5W	-5.90917	-8.63507	P23458	Janus kinase 1	1p32.3-p31.3	High confidence docking hits
PPARD	Mefenamic acid	3TKM	3TKM	-8.62804	-8.62804	Q03181	peroxisome proliferator-activated receptor delta	6p21.2	High confidence docking hits
MMP16	Fenoprofen	1RM8	1RM8	-8.62753	-8.62753	P51512	matrix metallopeptidase 16 (membrane-inserted)	8q21	High confidence docking hits
MMP13	Ketoprofen	3ZXH	3ZXH	-8.614	-8.614	P45452	matrix metallopeptidase 13 (collagenase 3)	11q22.3	High confidence docking hits
MMP16	Bromfenac	1RM8	1RM8	-8.6099	-8.6099	P51512	matrix metallopeptidase 16 (membrane-inserted)	8q21	High confidence docking hits
MMP13	Flurbiprofen	3ZXH	3ZXH	-8.60955	-8.60955	P45452	matrix metallopeptidase 13 (collagenase 3)	11q22.3	High confidence docking hits
JAK2	Diclofenac	4FVQ	4FVQ	-8.6014	-8.6014	O60674	Janus kinase 2	9p24	High confidence docking hits
NNMT	Misoprostol	2IIP	2IIP	-8.59894	-8.59894	P40261	nicotinamide N-methyltransferase	11q23.1	High confidence docking hits
ACE	Magnesium salicylate	1UZE	1UZE	-8.59777	-8.59777	P12821	angiotensin I converting enzyme (peptidyl-dipeptidase A) 1	17q23.3	High confidence docking hits
AKT2	Mefenamic acid	1O6L	1O6L	-8.59247	-8.59247	P31751	v-akt murine thymoma viral oncogene homolog 2	19q13.1-q13.2	High confidence docking hits
JAK2	Mefenamic acid	4FVQ	4FVQ	-8.58956	-8.58956	O60674	Janus kinase 2	9p24	High confidence docking hits
PPARD	Diclofenac	3TKM	3TKM	-8.58751	-8.58751	Q03181	peroxisome proliferator-activated receptor delta	6p21.2	High confidence docking hits
RARG	Piroxicam	1FCY	1FCY	-5.86052	-8.58642	P13631	retinoic acid receptor, gamma	12q13	High confidence docking hits
JAK1	Valdecoxib	4E5W	4E5W	-8.57991	-8.57991	P23458	Janus kinase 1	1p32.3-p31.3	High confidence docking hits
MMP13	Ibuprofen	3ZXH	3ZXH	-8.56489	-8.56489	P45452	matrix metallopeptidase 13 (collagenase 3)	11q22.3	High confidence docking hits
AKT2	Ibuprofen	1O6L	1O6L	-8.55324	-8.55324	P31751	v-akt murine thymoma viral oncogene homolog 2	19q13.1-q13.2	High confidence docking hits
MET	Etodolac	3F66	3F66	-8.54346	-8.54346	P08581	met proto-oncogene (hepatocyte growth factor receptor)	7q31	High confidence docking hits
ADA	Magnesium salicylate	3IAR	3IAR	-8.50864	-8.50864	P00813	adenosine deaminase	20q13.12	High confidence docking hits
MMP3	Diclofenac	1HY7	1HY7	-8.50339	-8.50339	P08254	matrix metallopeptidase 3 (stromelysin 1, progelatinase)	11q22.3	High confidence docking hits
MET	Tiaprofenic acid	3F66	3F66	-8.48757	-8.48757	P08581	met proto-oncogene (hepatocyte growth factor receptor)	7q31	High confidence docking hits
RARG	Naproxen	1FCY	1FCY	-8.47066	-8.47066	P13631	retinoic acid receptor, gamma	12q13	High confidence docking hits
MMP13	Magnesium salicylate	3ZXH	3ZXH	-8.46411	-8.46411	P45452	matrix metallopeptidase 13 (collagenase 3)	11q22.3	High confidence docking hits
PPARA	Piroxicam	3VI8	3VI8	-5.72105	-8.44694	Q07869	peroxisome proliferator-activated receptor alpha	22q12-q13.1	High confidence docking hits
ACE	Aspirin	1UZE	1UZE	-8.44562	-8.44562	P12821	angiotensin I converting enzyme (peptidyl-dipeptidase A) 1	17q23.3	High confidence docking hits
ACE	Mefenamic acid	1UZE	1UZE	-8.43728	-8.43728	P12821	angiotensin I converting enzyme (peptidyl-dipeptidase A) 1	17q23.3	High confidence docking hits
ACE	Etodolac	1UZE	1UZE	-8.41996	-8.41996	P12821	angiotensin I converting enzyme (peptidyl-dipeptidase A) 1	17q23.3	High confidence docking hits
NR1H4	Phenylbutazone	1OSH	1OSH	-5.9677	-8.4058	Q96RI1	nuclear receptor subfamily 1, group H, member 4	12q23.1	High confidence docking hits
MET	Ketoprofen	3F66	3F66	-8.40338	-8.40338	P08581	met proto-oncogene (hepatocyte growth factor receptor)	7q31	High confidence docking hits
MMP7	Flurbiprofen	2Y6D	2Y6D	-8.40263	-8.40263	P09237	matrix metallopeptidase 7 (matrilysin, uterine)	11q21-q22	High confidence docking hits
MMP13	Lumiracoxib	3ZXH	3ZXH	-8.39215	-8.39215	P45452	matrix metallopeptidase 13 (collagenase 3)	11q22.3	High confidence docking hits
NR1H4	Etodolac	1OSH	1OSH	-8.38891	-8.38891	Q96RI1	nuclear receptor subfamily 1, group H, member 4	12q23.1	High confidence docking hits
CFTR	Ibuprofen	2PZE	2PZE	-8.38535	-8.38535	P13569	cystic fibrosis transmembrane conductance regulator (ATP-binding cassette sub-family C, member 7)	7q31-q32	High confidence docking hits
MET	Phenylbutazone	3F66	3F66	-8.37297	-8.38277	P08581	met proto-oncogene (hepatocyte growth factor receptor)	7q31	High confidence docking hits
ADA	Mefenamic acid	3IAR	3IAR	-8.37391	-8.37391	P00813	adenosine deaminase	20q13.12	High confidence docking hits
ACE	Diclofenac	1UZE	1UZE	-8.36426	-8.36426	P12821	angiotensin I converting enzyme (peptidyl-dipeptidase A) 1	17q23.3	High confidence docking hits
NR1H4	Bromfenac	1OSH	1OSH	-8.3637	-8.3637	Q96RI1	nuclear receptor subfamily 1, group H, member 4	12q23.1	High confidence docking hits
PPARD	Ibuprofen	3TKM	3TKM	-8.36144	-8.36144	Q03181	peroxisome proliferator-activated receptor delta	6p21.2	High confidence docking hits
JAK1	Etodolac	4E5W	4E5W	-8.35434	-8.35434	P23458	Janus kinase 1	1p32.3-p31.3	High confidence docking hits
NR1H4	Diflunisal	1OSH	1OSH	-8.34863	-8.34863	Q96RI1	nuclear receptor subfamily 1, group H, member 4	12q23.1	High confidence docking hits
CFTR	Tiaprofenic acid	2PZE	2PZE	-8.334	-8.334	P13569	cystic fibrosis transmembrane conductance regulator (ATP-binding cassette sub-family C, member 7)	7q31-q32	High confidence docking hits
MMP16	Tiaprofenic acid	1RM8	1RM8	-8.32888	-8.32888	P51512	matrix metallopeptidase 16 (membrane-inserted)	8q21	High confidence docking hits
MMP3	Aspirin	1HY7	1HY7	-8.32483	-8.32483	P08254	matrix metallopeptidase 3 (stromelysin 1, progelatinase)	11q22.3	High confidence docking hits
PPARA	Ketoprofen	3VI8	3VI8	-8.3139	-8.3139	Q07869	peroxisome proliferator-activated receptor alpha	22q12-q13.1	High confidence docking hits
ADA	Diflunisal	3IAR	3IAR	-8.30651	-8.30651	P00813	adenosine deaminase	20q13.12	High confidence docking hits
MMP13	Tiaprofenic acid	3ZXH	3ZXH	-8.30103	-8.30103	P45452	matrix metallopeptidase 13 (collagenase 3)	11q22.3	High confidence docking hits
PPARA	Fenoprofen	3VI8	3VI8	-8.28833	-8.28833	Q07869	peroxisome proliferator-activated receptor alpha	22q12-q13.1	High confidence docking hits
MMP1	Diflunisal	1HFC	1HFC	-8.26978	-8.26978	P03956	matrix metallopeptidase 1 (interstitial collagenase)	11q21-q22	High confidence docking hits
PPARA	Indomethacin	3VI8	3VI8	-8.25449	-8.25449	Q07869	peroxisome proliferator-activated receptor alpha	22q12-q13.1	High confidence docking hits
TPMT	Bromfenac	2BZG1	2BZG	-8.25356	-8.25356	P51580	thiopurine S-methyltransferase	6p22.3	High confidence docking hits
MMP13	Fenoprofen	3ZXH	3ZXH	-8.25294	-8.25294	P45452	matrix metallopeptidase 13 (collagenase 3)	11q22.3	High confidence docking hits
JAK1	Indomethacin	4E5W	4E5W	-8.25267	-8.25267	P23458	Janus kinase 1	1p32.3-p31.3	High confidence docking hits
NNMT	Nabumetone	2IIP	2IIP	-8.25119	-8.25119	P40261	nicotinamide N-methyltransferase	11q23.1	High confidence docking hits
RARG	Tenoxicam	1FCY	1FCY	-7.67783	-8.24343	P13631	retinoic acid receptor, gamma	12q13	High confidence docking hits
NR1H4	Flurbiprofen	1OSH	1OSH	-8.24063	-8.24063	Q96RI1	nuclear receptor subfamily 1, group H, member 4	12q23.1	High confidence docking hits
MMP1	Lumiracoxib	1HFC	1HFC	-8.23144	-8.23144	P03956	matrix metallopeptidase 1 (interstitial collagenase)	11q21-q22	High confidence docking hits
NNMT	Tiaprofenic acid	2IIP	2IIP	-8.20032	-8.20032	P40261	nicotinamide N-methyltransferase	11q23.1	High confidence docking hits
TYK2	Rofecoxib	3LXP	3LXP	-8.19077	-8.19077	P29597	tyrosine kinase 2	19p13.2	High confidence docking hits
MMP1	Magnesium salicylate	1HFC	1HFC	-8.18874	-8.18874	P03956	matrix metallopeptidase 1 (interstitial collagenase)	11q21-q22	High confidence docking hits
RARG	Mefenamic acid	1FCY	1FCY	-8.18122	-8.18122	P13631	retinoic acid receptor, gamma	12q13	High confidence docking hits
MMP16	Diflunisal	1RM8	1RM8	-8.17531	-8.17531	P51512	matrix metallopeptidase 16 (membrane-inserted)	8q21	High confidence docking hits
RARG	Lornoxicam	1FCY	1FCY	-7.60745	-8.17305	P13631	retinoic acid receptor, gamma	12q13	High confidence docking hits
MMP16	Naproxen	1RM8	1RM8	-8.17034	-8.17034	P51512	matrix metallopeptidase 16 (membrane-inserted)	8q21	High confidence docking hits
HPGDS	Phenylbutazone	2CVD	2CVD	-5.71897	-8.15707	O60760	hematopoietic prostaglandin D synthase	4q22.2	High confidence docking hits
MMP13	Meclofenamic acid	3ZXH	3ZXH	-8.15246	-8.15246	P45452	matrix metallopeptidase 13 (collagenase 3)	11q22.3	High confidence docking hits
NNMT	Carprofen	2IIP	2IIP	-8.14844	-8.14844	P40261	nicotinamide N-methyltransferase	11q23.1	High confidence docking hits
PPARD	Naproxen	3TKM	3TKM	-8.14106	-8.14106	Q03181	peroxisome proliferator-activated receptor delta	6p21.2	High confidence docking hits
MTRR	Diflunisal	2QTZ_NAD	2QTZ	-8.12296	-8.12296	Q9UBK8	5-methyltetrahydrofolate-homocysteine methyltransferase reductase	5p15.31	High confidence docking hits
MET	Indomethacin	3F66	3F66	-8.12263	-8.12263	P08581	met proto-oncogene (hepatocyte growth factor receptor)	7q31	High confidence docking hits
CFTR	Fenoprofen	2PZE	2PZE	-8.11644	-8.11644	P13569	cystic fibrosis transmembrane conductance regulator (ATP-binding cassette sub-family C, member 7)	7q31-q32	High confidence docking hits
MTRR	Magnesium salicylate	2QTZ_NAD	2QTZ	-8.11318	-8.11318	Q9UBK8	5-methyltetrahydrofolate-homocysteine methyltransferase reductase	5p15.31	High confidence docking hits
PDE5A	Flurbiprofen	3JWQ	3JWQ	-8.10957	-8.10957	O76074	phosphodiesterase 5A, cGMP-specific	4q27	High confidence docking hits
NNMT	Diflunisal	2IIP	2IIP	-8.08522	-8.08522	P40261	nicotinamide N-methyltransferase	11q23.1	High confidence docking hits
PPARD	Etodolac	3TKM	3TKM	-8.08413	-8.08413	Q03181	peroxisome proliferator-activated receptor delta	6p21.2	High confidence docking hits
NR1H4	Tenoxicam	1OSH	1OSH	-5.41161	-8.07761	Q96RI1	nuclear receptor subfamily 1, group H, member 4	12q23.1	High confidence docking hits
MET	Lumiracoxib	3F66	3F66	-8.05961	-8.05961	P08581	met proto-oncogene (hepatocyte growth factor receptor)	7q31	High confidence docking hits
MMP13	Indomethacin	3ZXH	3ZXH	-8.05585	-8.05585	P45452	matrix metallopeptidase 13 (collagenase 3)	11q22.3	High confidence docking hits
MMP8	Aspirin	1I76	1I76	-8.04857	-8.04857	P22894	matrix metallopeptidase 8 (neutrophil collagenase)	11q21-q22	High confidence docking hits
MMP7	Bromfenac	2Y6D	2Y6D	-8.04506	-8.04506	P09237	matrix metallopeptidase 7 (matrilysin, uterine)	11q21-q22	High confidence docking hits
CFTR	Naproxen	2PZE	2PZE	-8.03872	-8.03872	P13569	cystic fibrosis transmembrane conductance regulator (ATP-binding cassette sub-family C, member 7)	7q31-q32	High confidence docking hits
PPARA	Meclofenamic acid	3VI8	3VI8	-8.01623	-8.01623	Q07869	peroxisome proliferator-activated receptor alpha	22q12-q13.1	High confidence docking hits
ACE	Ibuprofen	1UZE	1UZE	-8.01559	-8.01559	P12821	angiotensin I converting enzyme (peptidyl-dipeptidase A) 1	17q23.3	High confidence docking hits
NR1H4	Nabumetone	1OSH	1OSH	-8.0005	-8.0005	Q96RI1	nuclear receptor subfamily 1, group H, member 4	12q23.1	High confidence docking hits
RARG	Valdecoxib	1FCY	1FCY	-7.99757	-7.99757	P13631	retinoic acid receptor, gamma	12q13	High confidence docking hits
MMP3	Lornoxicam	1HY7	1HY7	-6.14299	-7.99649	P08254	matrix metallopeptidase 3 (stromelysin 1, progelatinase)	11q22.3	High confidence docking hits
MMP7	Diflunisal	2Y6D	2Y6D	-7.97784	-7.97784	P09237	matrix metallopeptidase 7 (matrilysin, uterine)	11q21-q22	High confidence docking hits
PPARD	Meclofenamic acid	3TKM	3TKM	-7.97097	-7.97097	Q03181	peroxisome proliferator-activated receptor delta	6p21.2	High confidence docking hits
MMP7	Mefenamic acid	2Y6D	2Y6D	-7.96783	-7.96783	P09237	matrix metallopeptidase 7 (matrilysin, uterine)	11q21-q22	High confidence docking hits
RARG	Etodolac	1FCY	1FCY	-7.96717	-7.96717	P13631	retinoic acid receptor, gamma	12q13	High confidence docking hits
NNMT	Ketoprofen	2IIP	2IIP	-7.95211	-7.95211	P40261	nicotinamide N-methyltransferase	11q23.1	High confidence docking hits
MET	Fenoprofen	3F66	3F66	-7.94301	-7.94301	P08581	met proto-oncogene (hepatocyte growth factor receptor)	7q31	High confidence docking hits
PPARA	Misoprostol	3VI8	3VI8	-7.94112	-7.94112	Q07869	peroxisome proliferator-activated receptor alpha	22q12-q13.1	High confidence docking hits
MMP1	Indomethacin	1HFC	1HFC	-7.94083	-7.94083	P03956	matrix metallopeptidase 1 (interstitial collagenase)	11q21-q22	High confidence docking hits
MMP13	Diclofenac	3ZXH	3ZXH	-7.93999	-7.93999	P45452	matrix metallopeptidase 13 (collagenase 3)	11q22.3	High confidence docking hits
JAK1	Flurbiprofen	4E5W	4E5W	-7.93873	-7.93873	P23458	Janus kinase 1	1p32.3-p31.3	High confidence docking hits
AKT2	Lumiracoxib	1O6L	1O6L	-7.93539	-7.93539	P31751	v-akt murine thymoma viral oncogene homolog 2	19q13.1-q13.2	High confidence docking hits
ESR2	Valdecoxib	3OLL	3OLL	-7.93312	-7.93312	Q92731	estrogen receptor 2 (ER beta)	14q21-q22	High confidence docking hits
JAK2	Meclofenamic acid	4FVQ	4FVQ	-7.9248	-7.9248	O60674	Janus kinase 2	9p24	High confidence docking hits
MMP3	Piroxicam	1HY7	1HY7	-7.91396	-7.91996	P08254	matrix metallopeptidase 3 (stromelysin 1, progelatinase)	11q22.3	High confidence docking hits
MET	Tenoxicam	3F66	3F66	-6.06518	-7.91868	P08581	met proto-oncogene (hepatocyte growth factor receptor)	7q31	High confidence docking hits
NR1H4	Tiaprofenic acid	1OSH	1OSH	-7.91763	-7.91763	Q96RI1	nuclear receptor subfamily 1, group H, member 4	12q23.1	High confidence docking hits
MMP8	Piroxicam	1I76	1I76	-7.90165	-7.90766	P22894	matrix metallopeptidase 8 (neutrophil collagenase)	11q21-q22	High confidence docking hits
CFTR	Piroxicam	2PZE	2PZE	-7.89941	-7.90541	P13569	cystic fibrosis transmembrane conductance regulator (ATP-binding cassette sub-family C, member 7)	7q31-q32	High confidence docking hits
PDE5A	Bromfenac	3JWQ	3JWQ	-7.89641	-7.89641	O76074	phosphodiesterase 5A, cGMP-specific	4q27	High confidence docking hits
ADA	Ibuprofen	3IAR	3IAR	-7.89499	-7.89499	P00813	adenosine deaminase	20q13.12	High confidence docking hits
NR1H4	Ketoprofen	1OSH	1OSH	-7.88412	-7.88412	Q96RI1	nuclear receptor subfamily 1, group H, member 4	12q23.1	High confidence docking hits
MMP3	Tenoxicam	1HY7	1HY7	-6.03038	-7.88388	P08254	matrix metallopeptidase 3 (stromelysin 1, progelatinase)	11q22.3	High confidence docking hits
PDE5A	Naproxen	3JWQ	3JWQ	-7.87481	-7.87481	O76074	phosphodiesterase 5A, cGMP-specific	4q27	High confidence docking hits
MET	Celecoxib	3F66	3F66	-7.85314	-7.85314	P08581	met proto-oncogene (hepatocyte growth factor receptor)	7q31	High confidence docking hits
NR1H4	Fenoprofen	1OSH	1OSH	-7.85241	-7.85241	Q96RI1	nuclear receptor subfamily 1, group H, member 4	12q23.1	High confidence docking hits
JAK2	Lumiracoxib	4FVQ	4FVQ	-7.82809	-7.82809	O60674	Janus kinase 2	9p24	High confidence docking hits
PPARA	Aspirin	3VI8	3VI8	-7.82414	-7.82414	Q07869	peroxisome proliferator-activated receptor alpha	22q12-q13.1	High confidence docking hits
NNMT	Tenoxicam	2IIP	2IIP	-7.23925	-7.80485	P40261	nicotinamide N-methyltransferase	11q23.1	High confidence docking hits
GSTA1	Diflunisal	1K3Y	1K3Y	-7.80296	-7.80296	P08263	glutathione S-transferase alpha 1	6p12.2	High confidence docking hits
RARG	Lumiracoxib	1FCY	1FCY	-7.79966	-7.79966	P13631	retinoic acid receptor, gamma	12q13	High confidence docking hits
MET	Meclofenamic acid	3F66	3F66	-7.79859	-7.79859	P08581	met proto-oncogene (hepatocyte growth factor receptor)	7q31	High confidence docking hits
PPARD	Piroxicam	3TKM	3TKM	-7.7922	-7.7982	Q03181	peroxisome proliferator-activated receptor delta	6p21.2	High confidence docking hits
PPARD	Celecoxib	3TKM	3TKM	-7.79284	-7.79284	Q03181	peroxisome proliferator-activated receptor delta	6p21.2	High confidence docking hits
TYK2	Valdecoxib	3LXP	3LXP	-7.77401	-7.77401	P29597	tyrosine kinase 2	19p13.2	High confidence docking hits
MTRR	Aspirin	2QTZ_NAD	2QTZ	-7.75763	-7.75763	Q9UBK8	5-methyltetrahydrofolate-homocysteine methyltransferase reductase	5p15.31	High confidence docking hits
RARG	Meclofenamic acid	1FCY	1FCY	-7.72057	-7.72057	P13631	retinoic acid receptor, gamma	12q13	High confidence docking hits
JAK1	Mefenamic acid	4E5W	4E5W	-7.71717	-7.71717	P23458	Janus kinase 1	1p32.3-p31.3	High confidence docking hits
PPARD	Indomethacin	3TKM	3TKM	-7.70209	-7.70209	Q03181	peroxisome proliferator-activated receptor delta	6p21.2	High confidence docking hits
MMP1	Aspirin	1HFC	1HFC	-7.69561	-7.69561	P03956	matrix metallopeptidase 1 (interstitial collagenase)	11q21-q22	High confidence docking hits
MMP7	Fenoprofen	2Y6D	2Y6D	-7.69301	-7.69301	P09237	matrix metallopeptidase 7 (matrilysin, uterine)	11q21-q22	High confidence docking hits
TPMT	Ketoprofen	2BZG1	2BZG	-7.6806	-7.6806	P51580	thiopurine S-methyltransferase	6p22.3	High confidence docking hits
PPARA	Naproxen	3VI8	3VI8	-7.66765	-7.66765	Q07869	peroxisome proliferator-activated receptor alpha	22q12-q13.1	High confidence docking hits
CFTR	Indomethacin	2PZE	2PZE	-7.66224	-7.66224	P13569	cystic fibrosis transmembrane conductance regulator (ATP-binding cassette sub-family C, member 7)	7q31-q32	High confidence docking hits
NNMT	Flurbiprofen	2IIP	2IIP	-7.65342	-7.65342	P40261	nicotinamide N-methyltransferase	11q23.1	High confidence docking hits
CBS	Aspirin	1JBQ	1JBQ	-7.65303	-7.65303	P35520	cystathionine-beta-synthase	21q22.3	High confidence docking hits
PDE5A	Ketoprofen	3JWQ	3JWQ	-7.65032	-7.65032	O76074	phosphodiesterase 5A, cGMP-specific	4q27	High confidence docking hits
NNMT	Ibuprofen	2IIP	2IIP	-7.64776	-7.64776	P40261	nicotinamide N-methyltransferase	11q23.1	High confidence docking hits
MET	Mefenamic acid	3F66	3F66	-7.64465	-7.64465	P08581	met proto-oncogene (hepatocyte growth factor receptor)	7q31	High confidence docking hits
NR1H4	Celecoxib	1OSH	1OSH	-7.63498	-7.63498	Q96RI1	nuclear receptor subfamily 1, group H, member 4	12q23.1	High confidence docking hits
MMP16	Ibuprofen	1RM8	1RM8	-7.6338	-7.6338	P51512	matrix metallopeptidase 16 (membrane-inserted)	8q21	High confidence docking hits
ADK	Ketoprofen	1BX4	1BX4	-7.63029	-7.63029	P55263	adenosine kinase	10q22.2	High confidence docking hits
NR1H4	Piroxicam	1OSH	1OSH	-7.61896	-7.62496	Q96RI1	nuclear receptor subfamily 1, group H, member 4	12q23.1	High confidence docking hits
ADA	Meclofenamic acid	3IAR	3IAR	-7.6157	-7.6157	P00813	adenosine deaminase	20q13.12	High confidence docking hits
MMP8	Nabumetone	1I76	1I76	-7.61047	-7.61047	P22894	matrix metallopeptidase 8 (neutrophil collagenase)	11q21-q22	High confidence docking hits
NNMT	Fenoprofen	2IIP	2IIP	-7.60577	-7.60577	P40261	nicotinamide N-methyltransferase	11q23.1	High confidence docking hits
PPARA	Magnesium salicylate	3VI8	3VI8	-7.60421	-7.60421	Q07869	peroxisome proliferator-activated receptor alpha	22q12-q13.1	High confidence docking hits
MMP1	Diclofenac	1HFC	1HFC	-7.59815	-7.59815	P03956	matrix metallopeptidase 1 (interstitial collagenase)	11q21-q22	High confidence docking hits
JAK1	Acetaminophen	4E5W	4E5W	-7.5965	-7.5965	P23458	Janus kinase 1	1p32.3-p31.3	High confidence docking hits
PDE5A	Tiaprofenic acid	3JWQ	3JWQ	-7.59555	-7.59555	O76074	phosphodiesterase 5A, cGMP-specific	4q27	High confidence docking hits
MET	Diclofenac	3F66	3F66	-7.59233	-7.59233	P08581	met proto-oncogene (hepatocyte growth factor receptor)	7q31	High confidence docking hits
TYK2	Phenylbutazone	3LXP	3LXP	-5.15116	-7.58926	P29597	tyrosine kinase 2	19p13.2	High confidence docking hits
NR1H4	Lornoxicam	1OSH	1OSH	-6.79405	-7.58715	Q96RI1	nuclear receptor subfamily 1, group H, member 4	12q23.1	High confidence docking hits
PDE5A	Rofecoxib	3JWQ	3JWQ	-7.57938	-7.57938	O76074	phosphodiesterase 5A, cGMP-specific	4q27	High confidence docking hits
ACE	Naproxen	1UZE	1UZE	-7.57857	-7.57857	P12821	angiotensin I converting enzyme (peptidyl-dipeptidase A) 1	17q23.3	High confidence docking hits
ACE	Lumiracoxib	1UZE	1UZE	-7.57704	-7.57704	P12821	angiotensin I converting enzyme (peptidyl-dipeptidase A) 1	17q23.3	High confidence docking hits
JAK1	Nabumetone	4E5W	4E5W	-7.57669	-7.57669	P23458	Janus kinase 1	1p32.3-p31.3	High confidence docking hits
RARG	Diclofenac	1FCY	1FCY	-7.57457	-7.57457	P13631	retinoic acid receptor, gamma	12q13	High confidence docking hits
ACE	Bromfenac	1UZE	1UZE	-7.56637	-7.56637	P12821	angiotensin I converting enzyme (peptidyl-dipeptidase A) 1	17q23.3	High confidence docking hits
AKT2	Meclofenamic acid	1O6L	1O6L	-7.56539	-7.56539	P31751	v-akt murine thymoma viral oncogene homolog 2	19q13.1-q13.2	High confidence docking hits
PPARA	Lumiracoxib	3VI8	3VI8	-7.55847	-7.55847	Q07869	peroxisome proliferator-activated receptor alpha	22q12-q13.1	High confidence docking hits
MMP16	Mefenamic acid	1RM8	1RM8	-7.55305	-7.55305	P51512	matrix metallopeptidase 16 (membrane-inserted)	8q21	High confidence docking hits
MTRR	Etodolac	2QTZ_NAD	2QTZ	-7.54986	-7.54986	Q9UBK8	5-methyltetrahydrofolate-homocysteine methyltransferase reductase	5p15.31	High confidence docking hits
ACE	Meclofenamic acid	1UZE	1UZE	-7.54287	-7.54287	P12821	angiotensin I converting enzyme (peptidyl-dipeptidase A) 1	17q23.3	High confidence docking hits
MET	Nabumetone	3F66	3F66	-7.53023	-7.53023	P08581	met proto-oncogene (hepatocyte growth factor receptor)	7q31	High confidence docking hits
MMP1	Meclofenamic acid	1HFC	1HFC	-7.5265	-7.5265	P03956	matrix metallopeptidase 1 (interstitial collagenase)	11q21-q22	High confidence docking hits
MMP7	Magnesium salicylate	2Y6D	2Y6D	-7.52605	-7.52605	P09237	matrix metallopeptidase 7 (matrilysin, uterine)	11q21-q22	High confidence docking hits
NR1H4	Rofecoxib	1OSH	1OSH	-7.52023	-7.52023	Q96RI1	nuclear receptor subfamily 1, group H, member 4	12q23.1	High confidence docking hits
MMP13	Piroxicam	3ZXH	3ZXH	-7.50725	-7.51325	P45452	matrix metallopeptidase 13 (collagenase 3)	11q22.3	High confidence docking hits
JAK1	Tiaprofenic acid	4E5W	4E5W	-7.50974	-7.50974	P23458	Janus kinase 1	1p32.3-p31.3	High confidence docking hits
NNMT	Piroxicam	2IIP	2IIP	-4.78337	-7.50927	P40261	nicotinamide N-methyltransferase	11q23.1	High confidence docking hits
SGK1	Celecoxib	2R5T	2R5T	-7.50807	-7.50807	O00141	serum/glucocorticoid regulated kinase 1	6q23	High confidence docking hits
PDE5A	Celecoxib	3JWQ	3JWQ	-7.50446	-7.50446	O76074	phosphodiesterase 5A, cGMP-specific	4q27	High confidence docking hits
PPARA	Etodolac	3VI8	3VI8	-7.49801	-7.49801	Q07869	peroxisome proliferator-activated receptor alpha	22q12-q13.1	High confidence docking hits
PPARA	Valdecoxib	3VI8	3VI8	-7.49712	-7.49712	Q07869	peroxisome proliferator-activated receptor alpha	22q12-q13.1	High confidence docking hits
ADK	Acetaminophen	1BX4	1BX4	-7.48675	-7.48675	P55263	adenosine kinase	10q22.2	High confidence docking hits
ACE	Tenoxicam	1UZE	1UZE	-5.62819	-7.48169	P12821	angiotensin I converting enzyme (peptidyl-dipeptidase A) 1	17q23.3	High confidence docking hits
MMP1	Fenoprofen	1HFC	1HFC	-7.47402	-7.47402	P03956	matrix metallopeptidase 1 (interstitial collagenase)	11q21-q22	High confidence docking hits
PPARA	Diclofenac	3VI8	3VI8	-7.46246	-7.46246	Q07869	peroxisome proliferator-activated receptor alpha	22q12-q13.1	High confidence docking hits
PPARA	Bromfenac	3VI8	3VI8	-7.45839	-7.45839	Q07869	peroxisome proliferator-activated receptor alpha	22q12-q13.1	High confidence docking hits
MMP7	Naproxen	2Y6D	2Y6D	-7.45522	-7.45522	P09237	matrix metallopeptidase 7 (matrilysin, uterine)	11q21-q22	High confidence docking hits
MMP12	Fenoprofen	1Y93	1Y93	-7.45514	-7.45514	P39900	matrix metallopeptidase 12 (macrophage elastase)	11q22.3	High confidence docking hits
TYK2	Acetaminophen	3LXP	3LXP	-7.45386	-7.45386	P29597	tyrosine kinase 2	19p13.2	High confidence docking hits
MTRR	Mefenamic acid	2QTZ_FAD	2QTZ	-7.44669	-7.44669	Q9UBK8	5-methyltetrahydrofolate-homocysteine methyltransferase reductase	5p15.31	High confidence docking hits
NR1H4	Indomethacin	1OSH	1OSH	-7.44639	-7.44639	Q96RI1	nuclear receptor subfamily 1, group H, member 4	12q23.1	High confidence docking hits
GSTP1	Ketoprofen	2A2R	2A2R	-7.44452	-7.44452	P09211	glutathione S-transferase pi 1	11q13.2	High confidence docking hits
JAK1	Tenoxicam	4E5W	4E5W	-4.7781	-7.4441	P23458	Janus kinase 1	1p32.3-p31.3	High confidence docking hits
PPARA	Celecoxib	3VI8	3VI8	-7.44064	-7.44064	Q07869	peroxisome proliferator-activated receptor alpha	22q12-q13.1	High confidence docking hits
ESR2	Diflunisal	3OLL	3OLL	-7.44054	-7.44054	Q92731	estrogen receptor 2 (ER beta)	14q21-q22	High confidence docking hits
NR1H4	Naproxen	1OSH	1OSH	-7.43738	-7.43738	Q96RI1	nuclear receptor subfamily 1, group H, member 4	12q23.1	High confidence docking hits
MET	Ibuprofen	3F66	3F66	-7.43603	-7.43603	P08581	met proto-oncogene (hepatocyte growth factor receptor)	7q31	High confidence docking hits
ADA	Tiaprofenic acid	3IAR	3IAR	-7.42944	-7.42944	P00813	adenosine deaminase	20q13.12	High confidence docking hits
MMP7	Ketoprofen	2Y6D	2Y6D	-7.42601	-7.42601	P09237	matrix metallopeptidase 7 (matrilysin, uterine)	11q21-q22	High confidence docking hits
MMP1	Tiaprofenic acid	1HFC	1HFC	-7.42535	-7.42535	P03956	matrix metallopeptidase 1 (interstitial collagenase)	11q21-q22	High confidence docking hits
MET	Rofecoxib	3F66	3F66	-7.41766	-7.41766	P08581	met proto-oncogene (hepatocyte growth factor receptor)	7q31	High confidence docking hits
MMP3	Nabumetone	1HY7	1HY7	-7.40981	-7.40981	P08254	matrix metallopeptidase 3 (stromelysin 1, progelatinase)	11q22.3	High confidence docking hits
MMP1	Ketoprofen	1HFC	1HFC	-7.40474	-7.40474	P03956	matrix metallopeptidase 1 (interstitial collagenase)	11q21-q22	High confidence docking hits
AKT2	Lornoxicam	1O6L	1O6L	-5.54881	-7.40231	P31751	v-akt murine thymoma viral oncogene homolog 2	19q13.1-q13.2	High confidence docking hits
MET	Misoprostol	3F66	3F66	-7.4003	-7.4003	P08581	met proto-oncogene (hepatocyte growth factor receptor)	7q31	High confidence docking hits
TAP1	Diflunisal	1JJ7	1JJ7	-7.39427	-7.39427	Q03518	transporter 1, ATP-binding cassette, sub-family B (MDR/TAP)	6p21.3	High confidence docking hits
MMP1	Bromfenac	1HFC	1HFC	-7.39406	-7.39406	P03956	matrix metallopeptidase 1 (interstitial collagenase)	11q21-q22	High confidence docking hits
SGK1	Rofecoxib	2R5T	2R5T	-7.38759	-7.38759	O00141	serum/glucocorticoid regulated kinase 1	6q23	High confidence docking hits
MMP1	Flurbiprofen	1HFC	1HFC	-7.37884	-7.37884	P03956	matrix metallopeptidase 1 (interstitial collagenase)	11q21-q22	High confidence docking hits
PPARA	Nabumetone	3VI8	3VI8	-7.37529	-7.37529	Q07869	peroxisome proliferator-activated receptor alpha	22q12-q13.1	High confidence docking hits
GSTM1	Ketoprofen	1XW6	1XW6	-7.35811	-7.35811	P09488	glutathione S-transferase mu 1	1p13.3	High confidence docking hits
CBS	Diflunisal	1JBQ	1JBQ	-7.35685	-7.35685	P35520	cystathionine-beta-synthase	21q22.3	High confidence docking hits
AKT2	Tenoxicam	1O6L	1O6L	-5.50054	-7.35404	P31751	v-akt murine thymoma viral oncogene homolog 2	19q13.1-q13.2	High confidence docking hits
PPARA	Tenoxicam	3VI8	3VI8	-5.49055	-7.34405	Q07869	peroxisome proliferator-activated receptor alpha	22q12-q13.1	High confidence docking hits
PPARA	Lornoxicam	3VI8	3VI8	-5.47875	-7.33225	Q07869	peroxisome proliferator-activated receptor alpha	22q12-q13.1	High confidence docking hits
MET	Flurbiprofen	3F66	3F66	-7.32703	-7.32703	P08581	met proto-oncogene (hepatocyte growth factor receptor)	7q31	High confidence docking hits
PDE5A	Mefenamic acid	3JWQ	3JWQ	-7.32604	-7.32604	O76074	phosphodiesterase 5A, cGMP-specific	4q27	High confidence docking hits
MMP7	Lumiracoxib	2Y6D	2Y6D	-7.31751	-7.31751	P09237	matrix metallopeptidase 7 (matrilysin, uterine)	11q21-q22	High confidence docking hits
PPARA	Phenylbutazone	3VI8	3VI8	-4.87866	-7.31675	Q07869	peroxisome proliferator-activated receptor alpha	22q12-q13.1	High confidence docking hits
MMP1	Mefenamic acid	1HFC	1HFC	-7.30714	-7.30714	P03956	matrix metallopeptidase 1 (interstitial collagenase)	11q21-q22	High confidence docking hits
JAK1	Fenoprofen	4E5W	4E5W	-7.28637	-7.28637	P23458	Janus kinase 1	1p32.3-p31.3	High confidence docking hits
MTRR	Ketoprofen	2QTZ_FAD	2QTZ	-7.28427	-7.28427	Q9UBK8	5-methyltetrahydrofolate-homocysteine methyltransferase reductase	5p15.31	High confidence docking hits
MET	Bromfenac	3F66	3F66	-7.28395	-7.28395	P08581	met proto-oncogene (hepatocyte growth factor receptor)	7q31	High confidence docking hits
NNMT	Bromfenac	2IIP	2IIP	-7.28043	-7.28043	P40261	nicotinamide N-methyltransferase	11q23.1	High confidence docking hits
MTRR	Lumiracoxib	2QTZ_NAD	2QTZ	-7.28008	-7.28008	Q9UBK8	5-methyltetrahydrofolate-homocysteine methyltransferase reductase	5p15.31	High confidence docking hits
MMP16	Indomethacin	1RM8	1RM8	-7.27822	-7.27822	P51512	matrix metallopeptidase 16 (membrane-inserted)	8q21	High confidence docking hits
PPARD	Rofecoxib	3TKM	3TKM	-7.2621	-7.2621	Q03181	peroxisome proliferator-activated receptor delta	6p21.2	High confidence docking hits
MET	Piroxicam	3F66	3F66	-4.52766	-7.25356	P08581	met proto-oncogene (hepatocyte growth factor receptor)	7q31	High confidence docking hits
HPGDS	Tiaprofenic acid	2CVD	2CVD	-7.25346	-7.25346	O60760	hematopoietic prostaglandin D synthase	4q22.2	High confidence docking hits
TAP1	Mefenamic acid	1JJ7	1JJ7	-7.25293	-7.25293	Q03518	transporter 1, ATP-binding cassette, sub-family B (MDR/TAP)	6p21.3	High confidence docking hits
TAP1	Tiaprofenic acid	1JJ7	1JJ7	-7.25216	-7.25216	Q03518	transporter 1, ATP-binding cassette, sub-family B (MDR/TAP)	6p21.3	High confidence docking hits
JAK1	Ketoprofen	4E5W	4E5W	-7.23931	-7.23931	P23458	Janus kinase 1	1p32.3-p31.3	High confidence docking hits
PDE5A	Fenoprofen	3JWQ	3JWQ	-7.23847	-7.23847	O76074	phosphodiesterase 5A, cGMP-specific	4q27	High confidence docking hits
MMP16	Diclofenac	1RM8	1RM8	-7.23656	-7.23656	P51512	matrix metallopeptidase 16 (membrane-inserted)	8q21	High confidence docking hits
NNMT	Naproxen	2IIP	2IIP	-7.23537	-7.23537	P40261	nicotinamide N-methyltransferase	11q23.1	High confidence docking hits
MMP16	Tenoxicam	1RM8	1RM8	-6.66203	-7.22763	P51512	matrix metallopeptidase 16 (membrane-inserted)	8q21	High confidence docking hits
TPH1	Ibuprofen	1MLW	1MLW	-7.22657	-7.22657	P17752	tryptophan hydroxylase 1	11p15.3-p14	High confidence docking hits
PPARD	Diflunisal	3TKM	3TKM	-7.22306	-7.22306	Q03181	peroxisome proliferator-activated receptor delta	6p21.2	High confidence docking hits
NNMT	Etodolac	2IIP	2IIP	-7.22293	-7.22293	P40261	nicotinamide N-methyltransferase	11q23.1	High confidence docking hits
ESR2	Tenoxicam	3OLL	3OLL	-5.12201	-7.22131	Q92731	estrogen receptor 2 (ER beta)	14q21-q22	High confidence docking hits
JAK1	Lumiracoxib	4E5W	4E5W	-7.21082	-7.21082	P23458	Janus kinase 1	1p32.3-p31.3	High confidence docking hits
ACE	Piroxicam	1UZE	1UZE	-7.20093	-7.20693	P12821	angiotensin I converting enzyme (peptidyl-dipeptidase A) 1	17q23.3	High confidence docking hits
NNMT	Lornoxicam	2IIP	2IIP	-4.54067	-7.20667	P40261	nicotinamide N-methyltransferase	11q23.1	High confidence docking hits
CBS	Etodolac	1JBQ	1JBQ	-7.20646	-7.20646	P35520	cystathionine-beta-synthase	21q22.3	High confidence docking hits
TYK2	Diflunisal	3LXP	3LXP	-7.205	-7.205	P29597	tyrosine kinase 2	19p13.2	High confidence docking hits
NNMT	Lumiracoxib	2IIP	2IIP	-7.19639	-7.19639	P40261	nicotinamide N-methyltransferase	11q23.1	High confidence docking hits
PDE5A	Etodolac	3JWQ	3JWQ	-7.19604	-7.19604	O76074	phosphodiesterase 5A, cGMP-specific	4q27	High confidence docking hits
MMP16	Etodolac	1RM8	1RM8	-7.19504	-7.19504	P51512	matrix metallopeptidase 16 (membrane-inserted)	8q21	High confidence docking hits
MMP7	Tiaprofenic acid	2Y6D	2Y6D	-7.18666	-7.18666	P09237	matrix metallopeptidase 7 (matrilysin, uterine)	11q21-q22	High confidence docking hits
MET	Diflunisal	3F66	3F66	-7.18502	-7.18502	P08581	met proto-oncogene (hepatocyte growth factor receptor)	7q31	High confidence docking hits
MMP7	Etodolac	2Y6D	2Y6D	-7.17975	-7.17975	P09237	matrix metallopeptidase 7 (matrilysin, uterine)	11q21-q22	High confidence docking hits
MMP1	Naproxen	1HFC	1HFC	-7.17726	-7.17726	P03956	matrix metallopeptidase 1 (interstitial collagenase)	11q21-q22	High confidence docking hits
HPGDS	Tenoxicam	2CVD	2CVD	-5.07544	-7.17474	O60760	hematopoietic prostaglandin D synthase	4q22.2	High confidence docking hits
PPARD	Lornoxicam	3TKM	3TKM	-6.37966	-7.17276	Q03181	peroxisome proliferator-activated receptor delta	6p21.2	High confidence docking hits
PDE5A	Indomethacin	3JWQ	3JWQ	-7.16318	-7.16318	O76074	phosphodiesterase 5A, cGMP-specific	4q27	High confidence docking hits
MMP16	Lumiracoxib	1RM8	1RM8	-7.16186	-7.16186	P51512	matrix metallopeptidase 16 (membrane-inserted)	8q21	High confidence docking hits
ADK	Ibuprofen	1BX4	1BX4	-7.16166	-7.16166	P55263	adenosine kinase	10q22.2	High confidence docking hits
MTRR	Diclofenac	2QTZ_NAD	2QTZ	-7.1548	-7.1548	Q9UBK8	5-methyltetrahydrofolate-homocysteine methyltransferase reductase	5p15.31	High confidence docking hits
MMP12	Ketoprofen	1Y93	1Y93	-7.15434	-7.15434	P39900	matrix metallopeptidase 12 (macrophage elastase)	11q22.3	High confidence docking hits
MMP13	Tenoxicam	3ZXH	3ZXH	-5.29542	-7.14892	P45452	matrix metallopeptidase 13 (collagenase 3)	11q22.3	High confidence docking hits
JAK1	Meclofenamic acid	4E5W	4E5W	-7.14662	-7.14662	P23458	Janus kinase 1	1p32.3-p31.3	High confidence docking hits
PPARD	Valdecoxib	3TKM	3TKM	-7.14474	-7.14474	Q03181	peroxisome proliferator-activated receptor delta	6p21.2	High confidence docking hits
ESR2	Rofecoxib	3OLL	3OLL	-7.1358	-7.1358	Q92731	estrogen receptor 2 (ER beta)	14q21-q22	High confidence docking hits
ESR2	Lumiracoxib	3OLL	3OLL	-7.1348	-7.1348	Q92731	estrogen receptor 2 (ER beta)	14q21-q22	High confidence docking hits
PPARD	Magnesium salicylate	3TKM	3TKM	-7.13036	-7.13036	Q03181	peroxisome proliferator-activated receptor delta	6p21.2	High confidence docking hits
MMP7	Ibuprofen	2Y6D	2Y6D	-7.12855	-7.12855	P09237	matrix metallopeptidase 7 (matrilysin, uterine)	11q21-q22	High confidence docking hits
TPH1	Aspirin	1MLW	1MLW	-7.1162	-7.1162	P17752	tryptophan hydroxylase 1	11p15.3-p14	High confidence docking hits
TYK2	Celecoxib	3LXP	3LXP	-7.11518	-7.11518	P29597	tyrosine kinase 2	19p13.2	High confidence docking hits
PPARD	Nabumetone	3TKM	3TKM	-7.11303	-7.11303	Q03181	peroxisome proliferator-activated receptor delta	6p21.2	High confidence docking hits
OAT	Aspirin	2OAT	2OAT	-7.11014	-7.11014	P04181	ornithine aminotransferase	10q26	High confidence docking hits
RARG	Phenylbutazone	1FCY	1FCY	-4.67119	-7.10929	P13631	retinoic acid receptor, gamma	12q13	High confidence docking hits
ACE	Flurbiprofen	1UZE	1UZE	-7.10669	-7.10669	P12821	angiotensin I converting enzyme (peptidyl-dipeptidase A) 1	17q23.3	High confidence docking hits
ADA	Naproxen	3IAR	3IAR	-7.10571	-7.10571	P00813	adenosine deaminase	20q13.12	High confidence docking hits
MMP1	Ibuprofen	1HFC	1HFC	-7.10288	-7.10288	P03956	matrix metallopeptidase 1 (interstitial collagenase)	11q21-q22	High confidence docking hits
PDE5A	Aspirin	3JWQ	3JWQ	-7.0948	-7.0948	O76074	phosphodiesterase 5A, cGMP-specific	4q27	High confidence docking hits
ADK	Aspirin	1BX4	1BX4	-7.09447	-7.09447	P55263	adenosine kinase	10q22.2	High confidence docking hits
TPH1	Mefenamic acid	1MLW	1MLW	-7.08608	-7.08608	P17752	tryptophan hydroxylase 1	11p15.3-p14	High confidence docking hits
PDE5A	Meclofenamic acid	3JWQ	3JWQ	-7.08189	-7.08189	O76074	phosphodiesterase 5A, cGMP-specific	4q27	High confidence docking hits
TYK2	Flurbiprofen	3LXP	3LXP	-7.07708	-7.07708	P29597	tyrosine kinase 2	19p13.2	High confidence docking hits
TPMT	Piroxicam	2BZG1	2BZG	-4.34051	-7.0664	P51580	thiopurine S-methyltransferase	6p22.3	High confidence docking hits
NR1H4	Meclofenamic acid	1OSH	1OSH	-7.06179	-7.06179	Q96RI1	nuclear receptor subfamily 1, group H, member 4	12q23.1	High confidence docking hits
ADK	Naproxen	1BX4	1BX4	-7.06162	-7.06162	P55263	adenosine kinase	10q22.2	High confidence docking hits
TAP1	Aspirin	1JJ7	1JJ7	-7.0584	-7.0584	Q03518	transporter 1, ATP-binding cassette, sub-family B (MDR/TAP)	6p21.3	High confidence docking hits
MMP13	Aspirin	3ZXH	3ZXH	-7.0481	-7.0481	P45452	matrix metallopeptidase 13 (collagenase 3)	11q22.3	High confidence docking hits
OAT	Magnesium salicylate	2OAT	2OAT	-7.04289	-7.04289	P04181	ornithine aminotransferase	10q26	High confidence docking hits
NR1H4	Mefenamic acid	1OSH	1OSH	-7.03923	-7.03923	Q96RI1	nuclear receptor subfamily 1, group H, member 4	12q23.1	High confidence docking hits
HPGDS	Nabumetone	2CVD	2CVD	-7.02915	-7.02915	O60760	hematopoietic prostaglandin D synthase	4q22.2	High confidence docking hits
ADA	Fenoprofen	3IAR	3IAR	-7.02435	-7.02435	P00813	adenosine deaminase	20q13.12	High confidence docking hits
NR1H4	Ibuprofen	1OSH	1OSH	-7.02232	-7.02232	Q96RI1	nuclear receptor subfamily 1, group H, member 4	12q23.1	High confidence docking hits
NR1H4	Lumiracoxib	1OSH	1OSH	-7.01909	-7.01909	Q96RI1	nuclear receptor subfamily 1, group H, member 4	12q23.1	High confidence docking hits
MMP7	Diclofenac	2Y6D	2Y6D	-7.01324	-7.01324	P09237	matrix metallopeptidase 7 (matrilysin, uterine)	11q21-q22	High confidence docking hits
MMP16	Lornoxicam	1RM8	1RM8	-6.44593	-7.01153	P51512	matrix metallopeptidase 16 (membrane-inserted)	8q21	High confidence docking hits
ESR2	Etodolac	3OLL	3OLL	-7.00422	-7.00422	Q92731	estrogen receptor 2 (ER beta)	14q21-q22	High confidence docking hits
TAP1	Flurbiprofen	1JJ7	1JJ7	-6.99953	-6.99953	Q03518	transporter 1, ATP-binding cassette, sub-family B (MDR/TAP)	6p21.3	High confidence docking hits
PPARD	Tenoxicam	3TKM	3TKM	-6.20559	-6.98359	Q03181	peroxisome proliferator-activated receptor delta	6p21.2	High confidence docking hits
BCAT1	Tiaprofenic acid	2COI	2COI	-6.96494	-6.96494	P54687	branched chain amino-acid transaminase 1, cytosolic	12p12.1	High confidence docking hits
GSTA1	Tiaprofenic acid	1K3Y	1K3Y	-6.95999	-6.95999	P08263	glutathione S-transferase alpha 1	6p12.2	High confidence docking hits
TYK2	Ketoprofen	3LXP	3LXP	-6.95767	-6.95767	P29597	tyrosine kinase 2	19p13.2	High confidence docking hits
MMP1	Etodolac	1HFC	1HFC	-6.94693	-6.94693	P03956	matrix metallopeptidase 1 (interstitial collagenase)	11q21-q22	High confidence docking hits
TPMT	Fenoprofen	2BZG1	2BZG	-6.94582	-6.94582	P51580	thiopurine S-methyltransferase	6p22.3	High confidence docking hits
PDE5A	Lornoxicam	3JWQ	3JWQ	-6.37829	-6.94389	O76074	phosphodiesterase 5A, cGMP-specific	4q27	High confidence docking hits
MET	Valdecoxib	3F66	3F66	-6.94214	-6.94214	P08581	met proto-oncogene (hepatocyte growth factor receptor)	7q31	High confidence docking hits
RARG	Acetaminophen	1FCY	1FCY	-6.93803	-6.93803	P13631	retinoic acid receptor, gamma	12q13	High confidence docking hits
NR1H4	Valdecoxib	1OSH	1OSH	-6.93167	-6.93167	Q96RI1	nuclear receptor subfamily 1, group H, member 4	12q23.1	High confidence docking hits
TPMT	Nabumetone	2BZG1	2BZG	-6.92914	-6.92914	P51580	thiopurine S-methyltransferase	6p22.3	High confidence docking hits
JAK1	Naproxen	4E5W	4E5W	-6.92903	-6.92903	P23458	Janus kinase 1	1p32.3-p31.3	High confidence docking hits
CBS	Ketoprofen	1JBQ	1JBQ	-6.92419	-6.92419	P35520	cystathionine-beta-synthase	21q22.3	High confidence docking hits
MMP8	Tenoxicam	1I76	1I76	-6.35303	-6.91863	P22894	matrix metallopeptidase 8 (neutrophil collagenase)	11q21-q22	High confidence docking hits
ADK	Tiaprofenic acid	1BX4	1BX4	-6.91402	-6.91402	P55263	adenosine kinase	10q22.2	High confidence docking hits
ADK	Magnesium salicylate	1BX4	1BX4	-6.90625	-6.90625	P55263	adenosine kinase	10q22.2	High confidence docking hits
MET	Naproxen	3F66	3F66	-6.89582	-6.89582	P08581	met proto-oncogene (hepatocyte growth factor receptor)	7q31	High confidence docking hits
TYK2	Lumiracoxib	3LXP	3LXP	-6.89549	-6.89549	P29597	tyrosine kinase 2	19p13.2	High confidence docking hits
TPH1	Magnesium salicylate	1MLW	1MLW	-6.89218	-6.89218	P17752	tryptophan hydroxylase 1	11p15.3-p14	High confidence docking hits
MMP13	Lornoxicam	3ZXH	3ZXH	-5.02283	-6.87632	P45452	matrix metallopeptidase 13 (collagenase 3)	11q22.3	High confidence docking hits
NNMT	Mefenamic acid	2IIP	2IIP	-6.86671	-6.86671	P40261	nicotinamide N-methyltransferase	11q23.1	High confidence docking hits
TPH1	Fenoprofen	1MLW	1MLW	-6.86488	-6.86488	P17752	tryptophan hydroxylase 1	11p15.3-p14	High confidence docking hits
ESR2	Ketoprofen	3OLL	3OLL	-6.86188	-6.86188	Q92731	estrogen receptor 2 (ER beta)	14q21-q22	High confidence docking hits
HPGDS	Fenoprofen	2CVD	2CVD	-6.85591	-6.85591	O60760	hematopoietic prostaglandin D synthase	4q22.2	High confidence docking hits
ESR2	Meclofenamic acid	3OLL	3OLL	-6.84755	-6.84755	Q92731	estrogen receptor 2 (ER beta)	14q21-q22	High confidence docking hits
MTRR	Ibuprofen	2QTZ_NAD	2QTZ	-6.8466	-6.8466	Q9UBK8	5-methyltetrahydrofolate-homocysteine methyltransferase reductase	5p15.31	High confidence docking hits
PDE5A	Valdecoxib	3JWQ	3JWQ	-6.83958	-6.83958	O76074	phosphodiesterase 5A, cGMP-specific	4q27	High confidence docking hits
NNMT	Indomethacin	2IIP	2IIP	-6.83794	-6.83794	P40261	nicotinamide N-methyltransferase	11q23.1	High confidence docking hits
MMP16	Aspirin	1RM8	1RM8	-6.83027	-6.83027	P51512	matrix metallopeptidase 16 (membrane-inserted)	8q21	High confidence docking hits
GSTM1	Magnesium salicylate	1XW6	1XW6	-6.82634	-6.82634	P09488	glutathione S-transferase mu 1	1p13.3	High confidence docking hits
MTRR	Naproxen	2QTZ_NAD	2QTZ	-6.82377	-6.82377	Q9UBK8	5-methyltetrahydrofolate-homocysteine methyltransferase reductase	5p15.31	High confidence docking hits
PDE5A	Magnesium salicylate	3JWQ	3JWQ	-6.82259	-6.82259	O76074	phosphodiesterase 5A, cGMP-specific	4q27	High confidence docking hits
TPMT	Naproxen	2BZG1	2BZG	-6.81687	-6.81687	P51580	thiopurine S-methyltransferase	6p22.3	Low confidence docking hits
TPMT	Etodolac	2BZG1	2BZG	-6.81081	-6.81081	P51580	thiopurine S-methyltransferase	6p22.3	Low confidence docking hits
ACE	Acetaminophen	1UZE	1UZE	-6.80854	-6.80854	P12821	angiotensin I converting enzyme (peptidyl-dipeptidase A) 1	17q23.3	Low confidence docking hits
PDE5A	Nabumetone	3JWQ	3JWQ	-6.80774	-6.80774	O76074	phosphodiesterase 5A, cGMP-specific	4q27	Low confidence docking hits
MET	Lornoxicam	3F66	3F66	-4.94546	-6.79896	P08581	met proto-oncogene (hepatocyte growth factor receptor)	7q31	Low confidence docking hits
NNMT	Aspirin	2IIP	2IIP	-6.79222	-6.79222	P40261	nicotinamide N-methyltransferase	11q23.1	Low confidence docking hits
JAK1	Diclofenac	4E5W	4E5W	-6.78822	-6.78822	P23458	Janus kinase 1	1p32.3-p31.3	Low confidence docking hits
MMP12	Diflunisal	1Y93	1Y93	-6.78012	-6.78012	P39900	matrix metallopeptidase 12 (macrophage elastase)	11q22.3	Low confidence docking hits
MMP16	Flurbiprofen	1RM8	1RM8	-6.77585	-6.77585	P51512	matrix metallopeptidase 16 (membrane-inserted)	8q21	Low confidence docking hits
BCAT1	Ketoprofen	2COI	2COI	-6.77299	-6.77299	P54687	branched chain amino-acid transaminase 1, cytosolic	12p12.1	Low confidence docking hits
HPGDS	Ketoprofen	2CVD	2CVD	-6.76875	-6.76875	O60760	hematopoietic prostaglandin D synthase	4q22.2	Low confidence docking hits
PDE5A	Ibuprofen	3JWQ	3JWQ	-6.76831	-6.76831	O76074	phosphodiesterase 5A, cGMP-specific	4q27	Low confidence docking hits
GSTA1	Nabumetone	1K3Y	1K3Y	-6.76472	-6.76472	P08263	glutathione S-transferase alpha 1	6p12.2	Low confidence docking hits
SGK1	Phenylbutazone	2R5T	2R5T	-6.74901	-6.75881	O00141	serum/glucocorticoid regulated kinase 1	6q23	Low confidence docking hits
GSTM1	Tiaprofenic acid	1XW6	1XW6	-6.75404	-6.75404	P09488	glutathione S-transferase mu 1	1p13.3	Low confidence docking hits
ESR2	Diclofenac	3OLL	3OLL	-6.75168	-6.75168	Q92731	estrogen receptor 2 (ER beta)	14q21-q22	Low confidence docking hits
GSTM1	Etodolac	1XW6	1XW6	-6.74355	-6.74355	P09488	glutathione S-transferase mu 1	1p13.3	Low confidence docking hits
MMP12	Mefenamic acid	1Y93	1Y93	-6.74238	-6.74238	P39900	matrix metallopeptidase 12 (macrophage elastase)	11q22.3	Low confidence docking hits
CBS	Lumiracoxib	1JBQ	1JBQ	-6.74179	-6.74179	P35520	cystathionine-beta-synthase	21q22.3	Low confidence docking hits
JAK1	Magnesium salicylate	4E5W	4E5W	-6.73398	-6.73398	P23458	Janus kinase 1	1p32.3-p31.3	Low confidence docking hits
GSTA1	Flurbiprofen	1K3Y	1K3Y	-6.72817	-6.72817	P08263	glutathione S-transferase alpha 1	6p12.2	Low confidence docking hits
ESR2	Mefenamic acid	3OLL	3OLL	-6.72728	-6.72728	Q92731	estrogen receptor 2 (ER beta)	14q21-q22	Low confidence docking hits
TAP1	Ketoprofen	1JJ7	1JJ7	-6.72643	-6.72643	Q03518	transporter 1, ATP-binding cassette, sub-family B (MDR/TAP)	6p21.3	Low confidence docking hits
BCAT1	Bromfenac	2COI	2COI	-6.71373	-6.71373	P54687	branched chain amino-acid transaminase 1, cytosolic	12p12.1	Low confidence docking hits
JAK1	Aspirin	4E5W	4E5W	-6.70577	-6.70577	P23458	Janus kinase 1	1p32.3-p31.3	Low confidence docking hits
MMP13	Nabumetone	3ZXH	3ZXH	-6.70338	-6.70338	P45452	matrix metallopeptidase 13 (collagenase 3)	11q22.3	Low confidence docking hits
PPARD	Aspirin	3TKM	3TKM	-6.70037	-6.70037	Q03181	peroxisome proliferator-activated receptor delta	6p21.2	Low confidence docking hits
JAK1	Bromfenac	4E5W	4E5W	-6.69228	-6.69228	P23458	Janus kinase 1	1p32.3-p31.3	Low confidence docking hits
TPMT	Tiaprofenic acid	2BZG1	2BZG	-6.68333	-6.68333	P51580	thiopurine S-methyltransferase	6p22.3	Low confidence docking hits
OAT	Ketoprofen	2OAT	2OAT	-6.68291	-6.68291	P04181	ornithine aminotransferase	10q26	Low confidence docking hits
PDE5A	Lumiracoxib	3JWQ	3JWQ	-6.68082	-6.68082	O76074	phosphodiesterase 5A, cGMP-specific	4q27	Low confidence docking hits
MMP7	Piroxicam	2Y6D	2Y6D	-6.67378	-6.67978	P09237	matrix metallopeptidase 7 (matrilysin, uterine)	11q21-q22	Low confidence docking hits
MMP16	Meclofenamic acid	1RM8	1RM8	-6.67789	-6.67789	P51512	matrix metallopeptidase 16 (membrane-inserted)	8q21	Low confidence docking hits
SGK1	Piroxicam	2R5T	2R5T	-6.67058	-6.67657	O00141	serum/glucocorticoid regulated kinase 1	6q23	Low confidence docking hits
HPGDS	Carprofen	2CVD	2CVD	-6.66545	-6.66545	O60760	hematopoietic prostaglandin D synthase	4q22.2	Low confidence docking hits
ESR2	Tiaprofenic acid	3OLL	3OLL	-6.65773	-6.65773	Q92731	estrogen receptor 2 (ER beta)	14q21-q22	Low confidence docking hits
PDE5A	Diflunisal	3JWQ	3JWQ	-6.6546	-6.6546	O76074	phosphodiesterase 5A, cGMP-specific	4q27	Low confidence docking hits
TYK2	Naproxen	3LXP	3LXP	-6.65039	-6.65039	P29597	tyrosine kinase 2	19p13.2	Low confidence docking hits
OAT	Fenoprofen	2OAT	2OAT	-6.6503	-6.6503	P04181	ornithine aminotransferase	10q26	Low confidence docking hits
MTRR	Tiaprofenic acid	2QTZ_FAD	2QTZ	-6.64193	-6.64193	Q9UBK8	5-methyltetrahydrofolate-homocysteine methyltransferase reductase	5p15.31	Low confidence docking hits
MMP12	Naproxen	1Y93	1Y93	-6.64175	-6.64175	P39900	matrix metallopeptidase 12 (macrophage elastase)	11q22.3	Low confidence docking hits
MMP16	Piroxicam	1RM8	1RM8	-6.63183	-6.63783	P51512	matrix metallopeptidase 16 (membrane-inserted)	8q21	Low confidence docking hits
GSTM1	Bromfenac	1XW6	1XW6	-6.63773	-6.63773	P09488	glutathione S-transferase mu 1	1p13.3	Low confidence docking hits
BCAT1	Magnesium salicylate	2COI	2COI	-6.63502	-6.63502	P54687	branched chain amino-acid transaminase 1, cytosolic	12p12.1	Low confidence docking hits
TYK2	Piroxicam	3LXP	3LXP	-3.90368	-6.62958	P29597	tyrosine kinase 2	19p13.2	Low confidence docking hits
OAT	Diflunisal	2OAT	2OAT	-6.62885	-6.62885	P04181	ornithine aminotransferase	10q26	Low confidence docking hits
TYK2	Magnesium salicylate	3LXP	3LXP	-6.62338	-6.62338	P29597	tyrosine kinase 2	19p13.2	Low confidence docking hits
MET	Acetaminophen	3F66	3F66	-6.61742	-6.61742	P08581	met proto-oncogene (hepatocyte growth factor receptor)	7q31	Low confidence docking hits
MMP12	Etodolac	1Y93	1Y93	-6.61252	-6.61252	P39900	matrix metallopeptidase 12 (macrophage elastase)	11q22.3	Low confidence docking hits
TPMT	Ibuprofen	2BZG1	2BZG	-6.61197	-6.61197	P51580	thiopurine S-methyltransferase	6p22.3	Low confidence docking hits
CBS	Tiaprofenic acid	1JBQ	1JBQ	-6.60532	-6.60532	P35520	cystathionine-beta-synthase	21q22.3	Low confidence docking hits
GSTP1	Diclofenac	2A2R	2A2R	-6.60212	-6.60212	P09211	glutathione S-transferase pi 1	11q13.2	Low confidence docking hits
MTRR	Acetaminophen	2QTZ_FAD	2QTZ	-6.60149	-6.60149	Q9UBK8	5-methyltetrahydrofolate-homocysteine methyltransferase reductase	5p15.31	Low confidence docking hits
ESR2	Piroxicam	3OLL	3OLL	-3.87192	-6.59782	Q92731	estrogen receptor 2 (ER beta)	14q21-q22	Low confidence docking hits
PDE5A	Tenoxicam	3JWQ	3JWQ	-6.03144	-6.59704	O76074	phosphodiesterase 5A, cGMP-specific	4q27	Low confidence docking hits
TPMT	Diflunisal	2BZG1	2BZG	-6.59342	-6.59342	P51580	thiopurine S-methyltransferase	6p22.3	Low confidence docking hits
NNMT	Magnesium salicylate	2IIP	2IIP	-6.58931	-6.58931	P40261	nicotinamide N-methyltransferase	11q23.1	Low confidence docking hits
MMP8	Lornoxicam	1I76	1I76	-4.73459	-6.58809	P22894	matrix metallopeptidase 8 (neutrophil collagenase)	11q21-q22	Low confidence docking hits
AKT2	Acetaminophen	1O6L	1O6L	-6.58019	-6.58019	P31751	v-akt murine thymoma viral oncogene homolog 2	19q13.1-q13.2	Low confidence docking hits
PDE5A	Piroxicam	3JWQ	3JWQ	-3.84859	-6.57449	O76074	phosphodiesterase 5A, cGMP-specific	4q27	Low confidence docking hits
ADK	Flurbiprofen	1BX4	1BX4	-6.56986	-6.56986	P55263	adenosine kinase	10q22.2	Low confidence docking hits
GSTA1	Magnesium salicylate	1K3Y	1K3Y	-6.56466	-6.56466	P08263	glutathione S-transferase alpha 1	6p12.2	Low confidence docking hits
GSTP1	Bromfenac	2A2R	2A2R	-6.56311	-6.56311	P09211	glutathione S-transferase pi 1	11q13.2	Low confidence docking hits
GSTP1	Etodolac	2A2R	2A2R	-6.55492	-6.55492	P09211	glutathione S-transferase pi 1	11q13.2	Low confidence docking hits
MTRR	Fenoprofen	2QTZ_FAD	2QTZ	-6.54704	-6.54704	Q9UBK8	5-methyltetrahydrofolate-homocysteine methyltransferase reductase	5p15.31	Low confidence docking hits
TYK2	Aspirin	3LXP	3LXP	-6.54348	-6.54348	P29597	tyrosine kinase 2	19p13.2	Low confidence docking hits
TAP1	Etodolac	1JJ7	1JJ7	-6.54101	-6.54101	Q03518	transporter 1, ATP-binding cassette, sub-family B (MDR/TAP)	6p21.3	Low confidence docking hits
MTRR	Bromfenac	2QTZ_FAD	2QTZ	-6.52226	-6.52226	Q9UBK8	5-methyltetrahydrofolate-homocysteine methyltransferase reductase	5p15.31	Low confidence docking hits
GSTP1	Piroxicam	2A2R	2A2R	-3.7924	-6.5183	P09211	glutathione S-transferase pi 1	11q13.2	Low confidence docking hits
MMP16	Rofecoxib	1RM8	1RM8	-6.51474	-6.51474	P51512	matrix metallopeptidase 16 (membrane-inserted)	8q21	Low confidence docking hits
HPGDS	Flurbiprofen	2CVD	2CVD	-6.51412	-6.51412	O60760	hematopoietic prostaglandin D synthase	4q22.2	Low confidence docking hits
NR1H4	Acetaminophen	1OSH	1OSH	-6.50285	-6.50285	Q96RI1	nuclear receptor subfamily 1, group H, member 4	12q23.1	Low confidence docking hits
OAT	Naproxen	2OAT	2OAT	-6.50237	-6.50237	P04181	ornithine aminotransferase	10q26	Low confidence docking hits
MET	Aspirin	3F66	3F66	-6.50153	-6.50153	P08581	met proto-oncogene (hepatocyte growth factor receptor)	7q31	Low confidence docking hits
GSTP1	Aspirin	2A2R	2A2R	-6.50071	-6.50071	P09211	glutathione S-transferase pi 1	11q13.2	Low confidence docking hits
ADA	Flurbiprofen	3IAR	3IAR	-6.49856	-6.49856	P00813	adenosine deaminase	20q13.12	Low confidence docking hits
TYK2	Mefenamic acid	3LXP	3LXP	-6.4904	-6.4904	P29597	tyrosine kinase 2	19p13.2	Low confidence docking hits
MMP7	Aspirin	2Y6D	2Y6D	-6.48491	-6.48491	P09237	matrix metallopeptidase 7 (matrilysin, uterine)	11q21-q22	Low confidence docking hits
MMP12	Magnesium salicylate	1Y93	1Y93	-6.47719	-6.47719	P39900	matrix metallopeptidase 12 (macrophage elastase)	11q22.3	Low confidence docking hits
TYK2	Fenoprofen	3LXP	3LXP	-6.47671	-6.47671	P29597	tyrosine kinase 2	19p13.2	Low confidence docking hits
GSTM1	Fenoprofen	1XW6	1XW6	-6.47002	-6.47002	P09488	glutathione S-transferase mu 1	1p13.3	Low confidence docking hits
ADK	Diflunisal	1BX4	1BX4	-6.46967	-6.46967	P55263	adenosine kinase	10q22.2	Low confidence docking hits
MMP1	Acetaminophen	1HFC	1HFC	-6.46819	-6.46819	P03956	matrix metallopeptidase 1 (interstitial collagenase)	11q21-q22	Low confidence docking hits
ESR2	Nabumetone	3OLL	3OLL	-6.46332	-6.46332	Q92731	estrogen receptor 2 (ER beta)	14q21-q22	Low confidence docking hits
TAP1	Naproxen	1JJ7	1JJ7	-6.46136	-6.46136	Q03518	transporter 1, ATP-binding cassette, sub-family B (MDR/TAP)	6p21.3	Low confidence docking hits
CBS	Indomethacin	1JBQ	1JBQ	-6.44068	-6.44068	P35520	cystathionine-beta-synthase	21q22.3	Low confidence docking hits
MMP12	Bromfenac	1Y93	1Y93	-6.43442	-6.43442	P39900	matrix metallopeptidase 12 (macrophage elastase)	11q22.3	Low confidence docking hits
MMP12	Aspirin	1Y93	1Y93	-6.4334	-6.4334	P39900	matrix metallopeptidase 12 (macrophage elastase)	11q22.3	Low confidence docking hits
CBS	Naproxen	1JBQ	1JBQ	-6.42945	-6.42945	P35520	cystathionine-beta-synthase	21q22.3	Low confidence docking hits
PDE5A	Phenylbutazone	3JWQ	3JWQ	-6.41153	-6.42133	O76074	phosphodiesterase 5A, cGMP-specific	4q27	Low confidence docking hits
PPARD	Phenylbutazone	3TKM	3TKM	-3.97727	-6.41537	Q03181	peroxisome proliferator-activated receptor delta	6p21.2	Low confidence docking hits
JAK1	Ibuprofen	4E5W	4E5W	-6.41325	-6.41325	P23458	Janus kinase 1	1p32.3-p31.3	Low confidence docking hits
HPGDS	Bromfenac	2CVD	2CVD	-6.41199	-6.41199	O60760	hematopoietic prostaglandin D synthase	4q22.2	Low confidence docking hits
GSTA1	Mefenamic acid	1K3Y	1K3Y	-6.40807	-6.40807	P08263	glutathione S-transferase alpha 1	6p12.2	Low confidence docking hits
GSTP1	Ibuprofen	2A2R	2A2R	-6.40417	-6.40417	P09211	glutathione S-transferase pi 1	11q13.2	Low confidence docking hits
JAK1	Lornoxicam	4E5W	4E5W	-5.61083	-6.40393	P23458	Janus kinase 1	1p32.3-p31.3	Low confidence docking hits
HPGDS	Aspirin	2CVD	2CVD	-6.39913	-6.39913	O60760	hematopoietic prostaglandin D synthase	4q22.2	Low confidence docking hits
GSTP1	Indomethacin	2A2R	2A2R	-6.38769	-6.38769	P09211	glutathione S-transferase pi 1	11q13.2	Low confidence docking hits
NNMT	Meclofenamic acid	2IIP	2IIP	-6.38697	-6.38697	P40261	nicotinamide N-methyltransferase	11q23.1	Low confidence docking hits
MMP12	Tiaprofenic acid	1Y93	1Y93	-6.38332	-6.38332	P39900	matrix metallopeptidase 12 (macrophage elastase)	11q22.3	Low confidence docking hits
ADK	Fenoprofen	1BX4	1BX4	-6.3781	-6.3781	P55263	adenosine kinase	10q22.2	Low confidence docking hits
TPH1	Tiaprofenic acid	1MLW	1MLW	-6.37754	-6.37754	P17752	tryptophan hydroxylase 1	11p15.3-p14	Low confidence docking hits
MTRR	Meclofenamic acid	2QTZ_NAD	2QTZ	-6.37607	-6.37607	Q9UBK8	5-methyltetrahydrofolate-homocysteine methyltransferase reductase	5p15.31	Low confidence docking hits
RARG	Aspirin	1FCY	1FCY	-6.37573	-6.37573	P13631	retinoic acid receptor, gamma	12q13	Low confidence docking hits
NNMT	Rofecoxib	2IIP	2IIP	-6.37462	-6.37462	P40261	nicotinamide N-methyltransferase	11q23.1	Low confidence docking hits
MET	Magnesium salicylate	3F66	3F66	-6.35354	-6.35354	P08581	met proto-oncogene (hepatocyte growth factor receptor)	7q31	Low confidence docking hits
GSTA1	Naproxen	1K3Y	1K3Y	-6.34277	-6.34277	P08263	glutathione S-transferase alpha 1	6p12.2	Low confidence docking hits
ESR2	Fenoprofen	3OLL	3OLL	-6.33601	-6.33601	Q92731	estrogen receptor 2 (ER beta)	14q21-q22	Low confidence docking hits
NOS2	Nabumetone	3E7G	3E7G	-6.33458	-6.33458	P35228	nitric oxide synthase 2, inducible	17q11.2-q12	Low confidence docking hits
CBS	Mefenamic acid	1JBQ	1JBQ	-6.33115	-6.33115	P35520	cystathionine-beta-synthase	21q22.3	Low confidence docking hits
CBS	Bromfenac	1JBQ	1JBQ	-6.31938	-6.31938	P35520	cystathionine-beta-synthase	21q22.3	Low confidence docking hits
MMP1	Celecoxib	1HFC	1HFC	-6.31135	-6.31135	P03956	matrix metallopeptidase 1 (interstitial collagenase)	11q21-q22	Low confidence docking hits
MMP7	Meclofenamic acid	2Y6D	2Y6D	-6.30612	-6.30612	P09237	matrix metallopeptidase 7 (matrilysin, uterine)	11q21-q22	Low confidence docking hits
ESR2	Flurbiprofen	3OLL	3OLL	-6.3014	-6.3014	Q92731	estrogen receptor 2 (ER beta)	14q21-q22	Low confidence docking hits
HPGDS	Naproxen	2CVD	2CVD	-6.29838	-6.29838	O60760	hematopoietic prostaglandin D synthase	4q22.2	Low confidence docking hits
TAP1	Fenoprofen	1JJ7	1JJ7	-6.29781	-6.29781	Q03518	transporter 1, ATP-binding cassette, sub-family B (MDR/TAP)	6p21.3	Low confidence docking hits
MMP7	Tenoxicam	2Y6D	2Y6D	-4.44339	-6.29689	P09237	matrix metallopeptidase 7 (matrilysin, uterine)	11q21-q22	Low confidence docking hits
MMP12	Flurbiprofen	1Y93	1Y93	-6.29668	-6.29668	P39900	matrix metallopeptidase 12 (macrophage elastase)	11q22.3	Low confidence docking hits
PPARD	Lumiracoxib	3TKM	3TKM	-6.29604	-6.29604	Q03181	peroxisome proliferator-activated receptor delta	6p21.2	Low confidence docking hits
MTRR	Tenoxicam	2QTZ_NAD	2QTZ	-4.44048	-6.29397	Q9UBK8	5-methyltetrahydrofolate-homocysteine methyltransferase reductase	5p15.31	Low confidence docking hits
HPGDS	Magnesium salicylate	2CVD	2CVD	-6.29341	-6.29341	O60760	hematopoietic prostaglandin D synthase	4q22.2	Low confidence docking hits
OAT	Tiaprofenic acid	2OAT	2OAT	-6.28383	-6.28383	P04181	ornithine aminotransferase	10q26	Low confidence docking hits
CBS	Flurbiprofen	1JBQ	1JBQ	-6.28048	-6.28048	P35520	cystathionine-beta-synthase	21q22.3	Low confidence docking hits
GSTP1	Tiaprofenic acid	2A2R	2A2R	-6.28	-6.28	P09211	glutathione S-transferase pi 1	11q13.2	Low confidence docking hits
TYK2	Nabumetone	3LXP	3LXP	-6.27703	-6.27703	P29597	tyrosine kinase 2	19p13.2	Low confidence docking hits
MMP12	Ibuprofen	1Y93	1Y93	-6.27197	-6.27197	P39900	matrix metallopeptidase 12 (macrophage elastase)	11q22.3	Low confidence docking hits
MMP3	Acetaminophen	1HY7	1HY7	-6.26733	-6.26733	P08254	matrix metallopeptidase 3 (stromelysin 1, progelatinase)	11q22.3	Low confidence docking hits
TPMT	Aspirin	2BZG1	2BZG	-6.26673	-6.26673	P51580	thiopurine S-methyltransferase	6p22.3	Low confidence docking hits
BCAT1	Flurbiprofen	2COI	2COI	-6.26455	-6.26455	P54687	branched chain amino-acid transaminase 1, cytosolic	12p12.1	Low confidence docking hits
NOS2	Piroxicam	3E7G	3E7G	-3.53732	-6.26322	P35228	nitric oxide synthase 2, inducible	17q11.2-q12	Low confidence docking hits
ESR2	Naproxen	3OLL	3OLL	-6.26191	-6.26191	Q92731	estrogen receptor 2 (ER beta)	14q21-q22	Low confidence docking hits
GSTP1	Lumiracoxib	2A2R	2A2R	-6.257	-6.257	P09211	glutathione S-transferase pi 1	11q13.2	Low confidence docking hits
GSTA4	Acetaminophen	3IK7	3IK7	-6.25533	-6.25533	O15217	glutathione S-transferase alpha 4	6p12.2	Low confidence docking hits
TPH1	Diflunisal	1MLW	1MLW	-6.23423	-6.23423	P17752	tryptophan hydroxylase 1	11p15.3-p14	Low confidence docking hits
GSTP1	Diflunisal	2A2R	2A2R	-6.23216	-6.23216	P09211	glutathione S-transferase pi 1	11q13.2	Low confidence docking hits
NR1H4	Aspirin	1OSH	1OSH	-6.22719	-6.22719	Q96RI1	nuclear receptor subfamily 1, group H, member 4	12q23.1	Low confidence docking hits
ESR2	Bromfenac	3OLL	3OLL	-6.21485	-6.21485	Q92731	estrogen receptor 2 (ER beta)	14q21-q22	Low confidence docking hits
ESR2	Acetaminophen	3OLL	3OLL	-6.21073	-6.21073	Q92731	estrogen receptor 2 (ER beta)	14q21-q22	Low confidence docking hits
ADA	Ketoprofen	3IAR	3IAR	-6.21058	-6.21058	P00813	adenosine deaminase	20q13.12	Low confidence docking hits
GSTA1	Ketoprofen	1K3Y	1K3Y	-6.20805	-6.20805	P08263	glutathione S-transferase alpha 1	6p12.2	Low confidence docking hits
TPMT	Magnesium salicylate	2BZG1	2BZG	-6.19819	-6.19819	P51580	thiopurine S-methyltransferase	6p22.3	Low confidence docking hits
GSTM1	Flurbiprofen	1XW6	1XW6	-6.19404	-6.19404	P09488	glutathione S-transferase mu 1	1p13.3	Low confidence docking hits
GSTA4	Bromfenac	3IK7	3IK7	-6.18939	-6.18939	O15217	glutathione S-transferase alpha 4	6p12.2	Low confidence docking hits
BCAT1	Naproxen	2COI	2COI	-6.18411	-6.18411	P54687	branched chain amino-acid transaminase 1, cytosolic	12p12.1	Low confidence docking hits
MTRR	Flurbiprofen	2QTZ_FAD	2QTZ	-6.18334	-6.18334	Q9UBK8	5-methyltetrahydrofolate-homocysteine methyltransferase reductase	5p15.31	Low confidence docking hits
TYK2	Meclofenamic acid	3LXP	3LXP	-6.1806	-6.1806	P29597	tyrosine kinase 2	19p13.2	Low confidence docking hits
GSTP1	Naproxen	2A2R	2A2R	-6.17622	-6.17622	P09211	glutathione S-transferase pi 1	11q13.2	Low confidence docking hits
OAT	Mefenamic acid	2OAT	2OAT	-6.17591	-6.17591	P04181	ornithine aminotransferase	10q26	Low confidence docking hits
BCAT1	Fenoprofen	2COI	2COI	-6.17495	-6.17495	P54687	branched chain amino-acid transaminase 1, cytosolic	12p12.1	Low confidence docking hits
TPH1	Tenoxicam	1MLW	1MLW	-4.31942	-6.17292	P17752	tryptophan hydroxylase 1	11p15.3-p14	Low confidence docking hits
HPGDS	Piroxicam	2CVD	2CVD	-3.44638	-6.17228	O60760	hematopoietic prostaglandin D synthase	4q22.2	Low confidence docking hits
TPMT	Mefenamic acid	2BZG1	2BZG	-6.17141	-6.17141	P51580	thiopurine S-methyltransferase	6p22.3	Low confidence docking hits
OAT	Diclofenac	2OAT	2OAT	-6.16753	-6.16753	P04181	ornithine aminotransferase	10q26	Low confidence docking hits
CBS	Fenoprofen	1JBQ	1JBQ	-6.16437	-6.16437	P35520	cystathionine-beta-synthase	21q22.3	Low confidence docking hits
HPGDS	Misoprostol	2CVD	2CVD	-6.14852	-6.14852	O60760	hematopoietic prostaglandin D synthase	4q22.2	Low confidence docking hits
TPMT	Tenoxicam	2BZG1	2BZG	-5.57843	-6.14403	P51580	thiopurine S-methyltransferase	6p22.3	Low confidence docking hits
HPGDS	Ibuprofen	2CVD	2CVD	-6.13862	-6.13862	O60760	hematopoietic prostaglandin D synthase	4q22.2	Low confidence docking hits
TAP1	Ibuprofen	1JJ7	1JJ7	-6.13319	-6.13319	Q03518	transporter 1, ATP-binding cassette, sub-family B (MDR/TAP)	6p21.3	Low confidence docking hits
CBS	Ibuprofen	1JBQ	1JBQ	-6.13026	-6.13026	P35520	cystathionine-beta-synthase	21q22.3	Low confidence docking hits
TYK2	Tiaprofenic acid	3LXP	3LXP	-6.12971	-6.12971	P29597	tyrosine kinase 2	19p13.2	Low confidence docking hits
JAK1	Phenylbutazone	4E5W	4E5W	-3.6896	-6.1277	P23458	Janus kinase 1	1p32.3-p31.3	Low confidence docking hits
GSTP1	Fenoprofen	2A2R	2A2R	-6.11775	-6.11775	P09211	glutathione S-transferase pi 1	11q13.2	Low confidence docking hits
MMP3	Valdecoxib	1HY7	1HY7	-6.11667	-6.11667	P08254	matrix metallopeptidase 3 (stromelysin 1, progelatinase)	11q22.3	Low confidence docking hits
GSTA1	Fenoprofen	1K3Y	1K3Y	-6.11155	-6.11155	P08263	glutathione S-transferase alpha 1	6p12.2	Low confidence docking hits
AKT2	Piroxicam	1O6L	1O6L	-6.1022	-6.1082	P31751	v-akt murine thymoma viral oncogene homolog 2	19q13.1-q13.2	Low confidence docking hits
GSTP1	Rofecoxib	2A2R	2A2R	-6.10233	-6.10233	P09211	glutathione S-transferase pi 1	11q13.2	Low confidence docking hits
ADK	Nabumetone	1BX4	1BX4	-6.10193	-6.10193	P55263	adenosine kinase	10q22.2	Low confidence docking hits
TPH1	Misoprostol	1MLW	1MLW	-6.0843	-6.0843	P17752	tryptophan hydroxylase 1	11p15.3-p14	Low confidence docking hits
PDE5A	Diclofenac	3JWQ	3JWQ	-6.08299	-6.08299	O76074	phosphodiesterase 5A, cGMP-specific	4q27	Low confidence docking hits
TPH1	Meclofenamic acid	1MLW	1MLW	-6.07482	-6.07482	P17752	tryptophan hydroxylase 1	11p15.3-p14	Low confidence docking hits
MMP12	Lumiracoxib	1Y93	1Y93	-6.07481	-6.07481	P39900	matrix metallopeptidase 12 (macrophage elastase)	11q22.3	Low confidence docking hits
MMP8	Acetaminophen	1I76	1I76	-6.07435	-6.07435	P22894	matrix metallopeptidase 8 (neutrophil collagenase)	11q21-q22	Low confidence docking hits
GSTP1	Flurbiprofen	2A2R	2A2R	-6.07424	-6.07424	P09211	glutathione S-transferase pi 1	11q13.2	Low confidence docking hits
NOS2	Valdecoxib	3E7G	3E7G	-6.07246	-6.07246	P35228	nitric oxide synthase 2, inducible	17q11.2-q12	Low confidence docking hits
GSTP1	Magnesium salicylate	2A2R	2A2R	-6.07156	-6.07156	P09211	glutathione S-transferase pi 1	11q13.2	Low confidence docking hits
MTRR	Lornoxicam	2QTZ_NAD	2QTZ	-4.21792	-6.07142	Q9UBK8	5-methyltetrahydrofolate-homocysteine methyltransferase reductase	5p15.31	Low confidence docking hits
BCAT1	Ibuprofen	2COI	2COI	-6.06795	-6.06795	P54687	branched chain amino-acid transaminase 1, cytosolic	12p12.1	Low confidence docking hits
TPMT	Acetaminophen	2BZG1	2BZG	-6.05552	-6.05552	P51580	thiopurine S-methyltransferase	6p22.3	Low confidence docking hits
PDE5A	Misoprostol	3JWQ	3JWQ	-6.04867	-6.04867	O76074	phosphodiesterase 5A, cGMP-specific	4q27	Low confidence docking hits
GSTA1	Misoprostol	1K3Y	1K3Y	-6.04114	-6.04114	P08263	glutathione S-transferase alpha 1	6p12.2	Low confidence docking hits
NNMT	Diclofenac	2IIP	2IIP	-6.02912	-6.02912	P40261	nicotinamide N-methyltransferase	11q23.1	Low confidence docking hits
ACE	Nabumetone	1UZE	1UZE	-6.02769	-6.02769	P12821	angiotensin I converting enzyme (peptidyl-dipeptidase A) 1	17q23.3	Low confidence docking hits
PPARD	Misoprostol	3TKM	3TKM	-6.02656	-6.02656	Q03181	peroxisome proliferator-activated receptor delta	6p21.2	Low confidence docking hits
GSTA4	Etodolac	3IK7	3IK7	-6.02188	-6.02188	O15217	glutathione S-transferase alpha 4	6p12.2	Low confidence docking hits
TPH1	Diclofenac	1MLW	1MLW	-6.01477	-6.01477	P17752	tryptophan hydroxylase 1	11p15.3-p14	Low confidence docking hits
MMP16	Acetaminophen	1RM8	1RM8	-5.99891	-5.99891	P51512	matrix metallopeptidase 16 (membrane-inserted)	8q21	Low confidence docking hits
NR1H4	Magnesium salicylate	1OSH	1OSH	-5.99182	-5.99182	Q96RI1	nuclear receptor subfamily 1, group H, member 4	12q23.1	Low confidence docking hits
JAK2	Piroxicam	4FVQ	4FVQ	-3.26108	-5.98698	O60674	Janus kinase 2	9p24	Low confidence docking hits
NNMT	Acetaminophen	2IIP	2IIP	-5.97949	-5.97949	P40261	nicotinamide N-methyltransferase	11q23.1	Low confidence docking hits
HPGDS	Indomethacin	2CVD	2CVD	-5.9782	-5.9782	O60760	hematopoietic prostaglandin D synthase	4q22.2	Low confidence docking hits
MMP16	Phenylbutazone	1RM8	1RM8	-3.52287	-5.96097	P51512	matrix metallopeptidase 16 (membrane-inserted)	8q21	Low confidence docking hits
GSTM1	Ibuprofen	1XW6	1XW6	-5.9576	-5.9576	P09488	glutathione S-transferase mu 1	1p13.3	Low confidence docking hits
TYK2	Diclofenac	3LXP	3LXP	-5.95619	-5.95619	P29597	tyrosine kinase 2	19p13.2	Low confidence docking hits
MTRR	Nabumetone	2QTZ_FAD	2QTZ	-5.94568	-5.94568	Q9UBK8	5-methyltetrahydrofolate-homocysteine methyltransferase reductase	5p15.31	Low confidence docking hits
MMP1	Rofecoxib	1HFC	1HFC	-5.94135	-5.94135	P03956	matrix metallopeptidase 1 (interstitial collagenase)	11q21-q22	Low confidence docking hits
OAT	Lumiracoxib	2OAT	2OAT	-5.94111	-5.94111	P04181	ornithine aminotransferase	10q26	Low confidence docking hits
GSTA1	Acetaminophen	1K3Y	1K3Y	-5.93995	-5.93995	P08263	glutathione S-transferase alpha 1	6p12.2	Low confidence docking hits
NOS2	Tenoxicam	3E7G	3E7G	-5.1459	-5.939	P35228	nitric oxide synthase 2, inducible	17q11.2-q12	Low confidence docking hits
GSTP1	Mefenamic acid	2A2R	2A2R	-5.93871	-5.93871	P09211	glutathione S-transferase pi 1	11q13.2	Low confidence docking hits
BCAT1	Misoprostol	2COI	2COI	-5.93759	-5.93759	P54687	branched chain amino-acid transaminase 1, cytosolic	12p12.1	Low confidence docking hits
ADA	Acetaminophen	3IAR	3IAR	-5.93571	-5.93571	P00813	adenosine deaminase	20q13.12	Low confidence docking hits
PPARA	Acetaminophen	3VI8	3VI8	-5.91872	-5.91872	Q07869	peroxisome proliferator-activated receptor alpha	22q12-q13.1	Low confidence docking hits
MMP7	Indomethacin	2Y6D	2Y6D	-5.91308	-5.91308	P09237	matrix metallopeptidase 7 (matrilysin, uterine)	11q21-q22	Low confidence docking hits
MMP12	Diclofenac	1Y93	1Y93	-5.91165	-5.91165	P39900	matrix metallopeptidase 12 (macrophage elastase)	11q22.3	Low confidence docking hits
GSTP1	Meclofenamic acid	2A2R	2A2R	-5.90839	-5.90839	P09211	glutathione S-transferase pi 1	11q13.2	Low confidence docking hits
GSTA1	Piroxicam	1K3Y	1K3Y	-5.90051	-5.90651	P08263	glutathione S-transferase alpha 1	6p12.2	Low confidence docking hits
MMP16	Misoprostol	1RM8	1RM8	-5.9028	-5.9028	P51512	matrix metallopeptidase 16 (membrane-inserted)	8q21	Low confidence docking hits
GSTA4	Indomethacin	3IK7	3IK7	-5.9012	-5.9012	O15217	glutathione S-transferase alpha 4	6p12.2	Low confidence docking hits
HPGDS	Lumiracoxib	2CVD	2CVD	-5.89879	-5.89879	O60760	hematopoietic prostaglandin D synthase	4q22.2	Low confidence docking hits
BCAT1	Nabumetone	2COI	2COI	-5.89794	-5.89794	P54687	branched chain amino-acid transaminase 1, cytosolic	12p12.1	Low confidence docking hits
TPH1	Naproxen	1MLW	1MLW	-5.894	-5.894	P17752	tryptophan hydroxylase 1	11p15.3-p14	Low confidence docking hits
MMP7	Lornoxicam	2Y6D	2Y6D	-4.0388	-5.8923	P09237	matrix metallopeptidase 7 (matrilysin, uterine)	11q21-q22	Low confidence docking hits
HPGDS	Valdecoxib	2CVD	2CVD	-5.89206	-5.89206	O60760	hematopoietic prostaglandin D synthase	4q22.2	Low confidence docking hits
HPGDS	Acetaminophen	2CVD	2CVD	-5.8771	-5.8771	O60760	hematopoietic prostaglandin D synthase	4q22.2	Low confidence docking hits
NOS2	Misoprostol	3E7G	3E7G	-5.87608	-5.87608	P35228	nitric oxide synthase 2, inducible	17q11.2-q12	Low confidence docking hits
GSTA1	Ibuprofen	1K3Y	1K3Y	-5.87014	-5.87014	P08263	glutathione S-transferase alpha 1	6p12.2	Low confidence docking hits
HPGDS	Meclofenamic acid	2CVD	2CVD	-5.85513	-5.85513	O60760	hematopoietic prostaglandin D synthase	4q22.2	Low confidence docking hits
OAT	Etodolac	2OAT	2OAT	-5.84036	-5.84036	P04181	ornithine aminotransferase	10q26	Low confidence docking hits
OAT	Misoprostol	2OAT	2OAT	-5.8344	-5.8344	P04181	ornithine aminotransferase	10q26	Low confidence docking hits
OAT	Celecoxib	2OAT	2OAT	-5.8245	-5.8245	P04181	ornithine aminotransferase	10q26	Low confidence docking hits
TPH1	Ketoprofen	1MLW	1MLW	-5.82012	-5.82012	P17752	tryptophan hydroxylase 1	11p15.3-p14	Low confidence docking hits
GSTA4	Aspirin	3IK7	3IK7	-5.8173	-5.8173	O15217	glutathione S-transferase alpha 4	6p12.2	Low confidence docking hits
ADA	Nabumetone	3IAR	3IAR	-5.81045	-5.81045	P00813	adenosine deaminase	20q13.12	Low confidence docking hits
NR1H4	Diclofenac	1OSH	1OSH	-5.80828	-5.80828	Q96RI1	nuclear receptor subfamily 1, group H, member 4	12q23.1	Low confidence docking hits
TPH1	Nabumetone	1MLW	1MLW	-5.80481	-5.80481	P17752	tryptophan hydroxylase 1	11p15.3-p14	Low confidence docking hits
OAT	Flurbiprofen	2OAT	2OAT	-5.80021	-5.80021	P04181	ornithine aminotransferase	10q26	Low confidence docking hits
ADK	Mefenamic acid	1BX4	1BX4	-5.79779	-5.79779	P55263	adenosine kinase	10q22.2	Low confidence docking hits
CBS	Celecoxib	1JBQ	1JBQ	-5.79387	-5.79387	P35520	cystathionine-beta-synthase	21q22.3	Low confidence docking hits
ESR2	Magnesium salicylate	3OLL	3OLL	-5.79262	-5.79262	Q92731	estrogen receptor 2 (ER beta)	14q21-q22	Low confidence docking hits
AKT2	Nabumetone	1O6L	1O6L	-5.78669	-5.78669	P31751	v-akt murine thymoma viral oncogene homolog 2	19q13.1-q13.2	Low confidence docking hits
TAP1	Meclofenamic acid	1JJ7	1JJ7	-5.78571	-5.78571	Q03518	transporter 1, ATP-binding cassette, sub-family B (MDR/TAP)	6p21.3	Low confidence docking hits
HPGDS	Lornoxicam	2CVD	2CVD	-3.67338	-5.77268	O60760	hematopoietic prostaglandin D synthase	4q22.2	Low confidence docking hits
MTRR	Indomethacin	2QTZ_FAD	2QTZ	-5.7688	-5.7688	Q9UBK8	5-methyltetrahydrofolate-homocysteine methyltransferase reductase	5p15.31	Low confidence docking hits
GSTP1	Misoprostol	2A2R	2A2R	-5.74778	-5.74778	P09211	glutathione S-transferase pi 1	11q13.2	Low confidence docking hits
CBS	Valdecoxib	1JBQ	1JBQ	-5.73004	-5.73004	P35520	cystathionine-beta-synthase	21q22.3	Low confidence docking hits
MTRR	Rofecoxib	2QTZ_FAD	2QTZ	-5.72283	-5.72283	Q9UBK8	5-methyltetrahydrofolate-homocysteine methyltransferase reductase	5p15.31	Low confidence docking hits
CBS	Diclofenac	1JBQ	1JBQ	-5.71615	-5.71615	P35520	cystathionine-beta-synthase	21q22.3	Low confidence docking hits
GSTA4	Naproxen	3IK7	3IK7	-5.71308	-5.71308	O15217	glutathione S-transferase alpha 4	6p12.2	Low confidence docking hits
GSTA4	Tiaprofenic acid	3IK7	3IK7	-5.71139	-5.71139	O15217	glutathione S-transferase alpha 4	6p12.2	Low confidence docking hits
TYK2	Ibuprofen	3LXP	3LXP	-5.70661	-5.70661	P29597	tyrosine kinase 2	19p13.2	Low confidence docking hits
TAP1	Bromfenac	1JJ7	1JJ7	-5.6783	-5.6783	Q03518	transporter 1, ATP-binding cassette, sub-family B (MDR/TAP)	6p21.3	Low confidence docking hits
TPMT	Lumiracoxib	2BZG1	2BZG	-5.67113	-5.67113	P51580	thiopurine S-methyltransferase	6p22.3	Low confidence docking hits
TYK2	Etodolac	3LXP	3LXP	-5.6622	-5.6622	P29597	tyrosine kinase 2	19p13.2	Low confidence docking hits
GSTP1	Lornoxicam	2A2R	2A2R	-3.80855	-5.66205	P09211	glutathione S-transferase pi 1	11q13.2	Low confidence docking hits
HPGDS	Etodolac	2CVD	2CVD	-5.66047	-5.66047	O60760	hematopoietic prostaglandin D synthase	4q22.2	Low confidence docking hits
GSTP1	Tenoxicam	2A2R	2A2R	-3.79784	-5.65134	P09211	glutathione S-transferase pi 1	11q13.2	Low confidence docking hits
NOS2	Diflunisal	3E7G	3E7G	-5.64613	-5.64613	P35228	nitric oxide synthase 2, inducible	17q11.2-q12	Low confidence docking hits
SGK1	Nabumetone	2R5T	2R5T	-5.64435	-5.64435	O00141	serum/glucocorticoid regulated kinase 1	6q23	Low confidence docking hits
TYK2	Bromfenac	3LXP	3LXP	-5.64109	-5.64109	P29597	tyrosine kinase 2	19p13.2	Low confidence docking hits
NOS2	Acetaminophen	3E7G	3E7G	-5.63444	-5.63444	P35228	nitric oxide synthase 2, inducible	17q11.2-q12	Low confidence docking hits
OAT	Ibuprofen	2OAT	2OAT	-5.62839	-5.62839	P04181	ornithine aminotransferase	10q26	Low confidence docking hits
NOS2	Tiaprofenic acid	3E7G	3E7G	-5.62744	-5.62744	P35228	nitric oxide synthase 2, inducible	17q11.2-q12	Low confidence docking hits
ESR2	Ibuprofen	3OLL	3OLL	-5.62386	-5.62386	Q92731	estrogen receptor 2 (ER beta)	14q21-q22	Low confidence docking hits
GSTP1	Valdecoxib	2A2R	2A2R	-5.61443	-5.61443	P09211	glutathione S-transferase pi 1	11q13.2	Low confidence docking hits
GSTA1	Lornoxicam	1K3Y	1K3Y	-3.51398	-5.61328	P08263	glutathione S-transferase alpha 1	6p12.2	Low confidence docking hits
MTRR	Phenylbutazone	2QTZ_FAD	2QTZ	-3.17469	-5.61279	Q9UBK8	5-methyltetrahydrofolate-homocysteine methyltransferase reductase	5p15.31	Low confidence docking hits
MMP8	Valdecoxib	1I76	1I76	-5.6126	-5.6126	P22894	matrix metallopeptidase 8 (neutrophil collagenase)	11q21-q22	Low confidence docking hits
GSTM1	Diclofenac	1XW6	1XW6	-5.609	-5.609	P09488	glutathione S-transferase mu 1	1p13.3	Low confidence docking hits
TPH1	Lumiracoxib	1MLW	1MLW	-5.58697	-5.58697	P17752	tryptophan hydroxylase 1	11p15.3-p14	Low confidence docking hits
GSTA1	Tenoxicam	1K3Y	1K3Y	-3.71417	-5.56767	P08263	glutathione S-transferase alpha 1	6p12.2	Low confidence docking hits
GSTA1	Bromfenac	1K3Y	1K3Y	-5.5661	-5.5661	P08263	glutathione S-transferase alpha 1	6p12.2	Low confidence docking hits
ADK	Lumiracoxib	1BX4	1BX4	-5.55954	-5.55954	P55263	adenosine kinase	10q22.2	Low confidence docking hits
JAK1	Misoprostol	4E5W	4E5W	-5.5478	-5.5478	P23458	Janus kinase 1	1p32.3-p31.3	Low confidence docking hits
TAP1	Diclofenac	1JJ7	1JJ7	-5.54098	-5.54098	Q03518	transporter 1, ATP-binding cassette, sub-family B (MDR/TAP)	6p21.3	Low confidence docking hits
TAP1	Acetaminophen	1JJ7	1JJ7	-5.53805	-5.53805	Q03518	transporter 1, ATP-binding cassette, sub-family B (MDR/TAP)	6p21.3	Low confidence docking hits
OAT	Lornoxicam	2OAT	2OAT	-3.68124	-5.53474	P04181	ornithine aminotransferase	10q26	Low confidence docking hits
MMP1	Tenoxicam	1HFC	1HFC	-3.42998	-5.52928	P03956	matrix metallopeptidase 1 (interstitial collagenase)	11q21-q22	Low confidence docking hits
GSTM1	Aspirin	1XW6	1XW6	-5.52868	-5.52868	P09488	glutathione S-transferase mu 1	1p13.3	Low confidence docking hits
MTRR	Valdecoxib	2QTZ_FAD	2QTZ	-5.52394	-5.52394	Q9UBK8	5-methyltetrahydrofolate-homocysteine methyltransferase reductase	5p15.31	Low confidence docking hits
GSTM1	Lumiracoxib	1XW6	1XW6	-5.51096	-5.51096	P09488	glutathione S-transferase mu 1	1p13.3	Low confidence docking hits
MMP16	Nabumetone	1RM8	1RM8	-5.50019	-5.50019	P51512	matrix metallopeptidase 16 (membrane-inserted)	8q21	Low confidence docking hits
MMP13	Acetaminophen	3ZXH	3ZXH	-5.49801	-5.49801	P45452	matrix metallopeptidase 13 (collagenase 3)	11q22.3	Low confidence docking hits
HPGDS	Mefenamic acid	2CVD	2CVD	-5.49533	-5.49533	O60760	hematopoietic prostaglandin D synthase	4q22.2	Low confidence docking hits
GSTM1	Diflunisal	1XW6	1XW6	-5.49185	-5.49185	P09488	glutathione S-transferase mu 1	1p13.3	Low confidence docking hits
GSTA4	Magnesium salicylate	3IK7	3IK7	-5.48874	-5.48874	O15217	glutathione S-transferase alpha 4	6p12.2	Low confidence docking hits
OAT	Piroxicam	2OAT	2OAT	-2.76272	-5.48862	P04181	ornithine aminotransferase	10q26	Low confidence docking hits
MMP12	Meclofenamic acid	1Y93	1Y93	-5.47546	-5.47546	P39900	matrix metallopeptidase 12 (macrophage elastase)	11q22.3	Low confidence docking hits
OAT	Indomethacin	2OAT	2OAT	-5.47325	-5.47325	P04181	ornithine aminotransferase	10q26	Low confidence docking hits
SGK1	Acetaminophen	2R5T	2R5T	-5.45446	-5.45446	O00141	serum/glucocorticoid regulated kinase 1	6q23	Low confidence docking hits
MMP12	Indomethacin	1Y93	1Y93	-5.45134	-5.45134	P39900	matrix metallopeptidase 12 (macrophage elastase)	11q22.3	Low confidence docking hits
ACE	Lornoxicam	1UZE	1UZE	-2.78272	-5.44872	P12821	angiotensin I converting enzyme (peptidyl-dipeptidase A) 1	17q23.3	Low confidence docking hits
TAP1	Tenoxicam	1JJ7	1JJ7	-3.59195	-5.44545	Q03518	transporter 1, ATP-binding cassette, sub-family B (MDR/TAP)	6p21.3	Low confidence docking hits
OAT	Tenoxicam	2OAT	2OAT	-4.66673	-5.44473	P04181	ornithine aminotransferase	10q26	Low confidence docking hits
PDE5A	Acetaminophen	3JWQ	3JWQ	-5.44206	-5.44206	O76074	phosphodiesterase 5A, cGMP-specific	4q27	Low confidence docking hits
NOS2	Diclofenac	3E7G	3E7G	-5.44111	-5.44111	P35228	nitric oxide synthase 2, inducible	17q11.2-q12	Low confidence docking hits
JAK2	Valdecoxib	4FVQ	4FVQ	-5.43651	-5.43651	O60674	Janus kinase 2	9p24	Low confidence docking hits
TPMT	Valdecoxib	2BZG1	2BZG	-5.43104	-5.43104	P51580	thiopurine S-methyltransferase	6p22.3	Low confidence docking hits
GSTA4	Lumiracoxib	3IK7	3IK7	-5.41957	-5.41957	O15217	glutathione S-transferase alpha 4	6p12.2	Low confidence docking hits
NOS2	Ibuprofen	3E7G	3E7G	-5.41635	-5.41635	P35228	nitric oxide synthase 2, inducible	17q11.2-q12	Low confidence docking hits
CBS	Nabumetone	1JBQ	1JBQ	-5.41194	-5.41194	P35520	cystathionine-beta-synthase	21q22.3	Low confidence docking hits
MMP16	Celecoxib	1RM8	1RM8	-5.38895	-5.38895	P51512	matrix metallopeptidase 16 (membrane-inserted)	8q21	Low confidence docking hits
GSTA4	Phenylbutazone	3IK7	3IK7	-2.94217	-5.38027	O15217	glutathione S-transferase alpha 4	6p12.2	Low confidence docking hits
GSTA4	Ibuprofen	3IK7	3IK7	-5.37845	-5.37845	O15217	glutathione S-transferase alpha 4	6p12.2	Low confidence docking hits
MMP16	Valdecoxib	1RM8	1RM8	-5.37529	-5.37529	P51512	matrix metallopeptidase 16 (membrane-inserted)	8q21	Low confidence docking hits
GSTM1	Naproxen	1XW6	1XW6	-5.37345	-5.37345	P09488	glutathione S-transferase mu 1	1p13.3	Low confidence docking hits
MMP13	Valdecoxib	3ZXH	3ZXH	-5.37085	-5.37085	P45452	matrix metallopeptidase 13 (collagenase 3)	11q22.3	Low confidence docking hits
TPMT	Meclofenamic acid	2BZG1	2BZG	-5.3697	-5.3697	P51580	thiopurine S-methyltransferase	6p22.3	Low confidence docking hits
HPGDS	Diflunisal	2CVD	2CVD	-5.36773	-5.36773	O60760	hematopoietic prostaglandin D synthase	4q22.2	Low confidence docking hits
OAT	Meclofenamic acid	2OAT	2OAT	-5.36584	-5.36584	P04181	ornithine aminotransferase	10q26	Low confidence docking hits
GSTA4	Ketoprofen	3IK7	3IK7	-5.33934	-5.33934	O15217	glutathione S-transferase alpha 4	6p12.2	Low confidence docking hits
TPMT	Flurbiprofen	2BZG1	2BZG	-5.3293	-5.3293	P51580	thiopurine S-methyltransferase	6p22.3	Low confidence docking hits
JAK2	Nabumetone	4FVQ	4FVQ	-5.31898	-5.31898	O60674	Janus kinase 2	9p24	Low confidence docking hits
TAP1	Indomethacin	1JJ7	1JJ7	-5.31121	-5.31121	Q03518	transporter 1, ATP-binding cassette, sub-family B (MDR/TAP)	6p21.3	Low confidence docking hits
MTRR	Piroxicam	2QTZ_NAD	2QTZ	-5.29539	-5.30139	Q9UBK8	5-methyltetrahydrofolate-homocysteine methyltransferase reductase	5p15.31	Low confidence docking hits
MMP1	Lornoxicam	1HFC	1HFC	-2.63515	-5.30115	P03956	matrix metallopeptidase 1 (interstitial collagenase)	11q21-q22	Low confidence docking hits
MMP3	Phenylbutazone	1HY7	1HY7	-5.28583	-5.29563	P08254	matrix metallopeptidase 3 (stromelysin 1, progelatinase)	11q22.3	Low confidence docking hits
GSTP1	Acetaminophen	2A2R	2A2R	-5.2926	-5.2926	P09211	glutathione S-transferase pi 1	11q13.2	Low confidence docking hits
TPMT	Diclofenac	2BZG1	2BZG	-5.28974	-5.28974	P51580	thiopurine S-methyltransferase	6p22.3	Low confidence docking hits
MMP7	Phenylbutazone	2Y6D	2Y6D	-2.85156	-5.28966	P09237	matrix metallopeptidase 7 (matrilysin, uterine)	11q21-q22	Low confidence docking hits
MMP1	Phenylbutazone	1HFC	1HFC	-2.84592	-5.28402	P03956	matrix metallopeptidase 1 (interstitial collagenase)	11q21-q22	Low confidence docking hits
TPH1	Acetaminophen	1MLW	1MLW	-5.27201	-5.27201	P17752	tryptophan hydroxylase 1	11p15.3-p14	Low confidence docking hits
MMP1	Valdecoxib	1HFC	1HFC	-5.27101	-5.27101	P03956	matrix metallopeptidase 1 (interstitial collagenase)	11q21-q22	Low confidence docking hits
BCAT1	Rofecoxib	2COI	2COI	-5.26876	-5.26876	P54687	branched chain amino-acid transaminase 1, cytosolic	12p12.1	Low confidence docking hits
GSTA1	Etodolac	1K3Y	1K3Y	-5.2675	-5.2675	P08263	glutathione S-transferase alpha 1	6p12.2	Low confidence docking hits
BCAT1	Celecoxib	2COI	2COI	-5.25221	-5.25221	P54687	branched chain amino-acid transaminase 1, cytosolic	12p12.1	Low confidence docking hits
GSTP1	Celecoxib	2A2R	2A2R	-5.25032	-5.25032	P09211	glutathione S-transferase pi 1	11q13.2	Low confidence docking hits
GSTP1	Phenylbutazone	2A2R	2A2R	-2.8031	-5.2412	P09211	glutathione S-transferase pi 1	11q13.2	Low confidence docking hits
JAK2	Acetaminophen	4FVQ	4FVQ	-5.23633	-5.23633	O60674	Janus kinase 2	9p24	Low confidence docking hits
OAT	Acetaminophen	2OAT	2OAT	-5.23404	-5.23404	P04181	ornithine aminotransferase	10q26	Low confidence docking hits
NOS2	Mefenamic acid	3E7G	3E7G	-5.23238	-5.23238	P35228	nitric oxide synthase 2, inducible	17q11.2-q12	Low confidence docking hits
TAP1	Lumiracoxib	1JJ7	1JJ7	-5.22635	-5.22635	Q03518	transporter 1, ATP-binding cassette, sub-family B (MDR/TAP)	6p21.3	Low confidence docking hits
GSTA4	Nabumetone	3IK7	3IK7	-5.21879	-5.21879	O15217	glutathione S-transferase alpha 4	6p12.2	Low confidence docking hits
GSTA1	Aspirin	1K3Y	1K3Y	-5.21794	-5.21794	P08263	glutathione S-transferase alpha 1	6p12.2	Low confidence docking hits
GSTA4	Meclofenamic acid	3IK7	3IK7	-5.21535	-5.21535	O15217	glutathione S-transferase alpha 4	6p12.2	Low confidence docking hits
GSTP1	Nabumetone	2A2R	2A2R	-5.17678	-5.17678	P09211	glutathione S-transferase pi 1	11q13.2	Low confidence docking hits
CFTR	Acetaminophen	2PZE	2PZE	-5.17316	-5.17316	P13569	cystic fibrosis transmembrane conductance regulator (ATP-binding cassette sub-family C, member 7)	7q31-q32	Low confidence docking hits
MMP7	Nabumetone	2Y6D	2Y6D	-5.16685	-5.16685	P09237	matrix metallopeptidase 7 (matrilysin, uterine)	11q21-q22	Low confidence docking hits
GSTA4	Fenoprofen	3IK7	3IK7	-5.16659	-5.16659	O15217	glutathione S-transferase alpha 4	6p12.2	Low confidence docking hits
JAK2	Rofecoxib	4FVQ	4FVQ	-5.16347	-5.16347	O60674	Janus kinase 2	9p24	Low confidence docking hits
PPARD	Acetaminophen	3TKM	3TKM	-5.16025	-5.16025	Q03181	peroxisome proliferator-activated receptor delta	6p21.2	Low confidence docking hits
NOS2	Flurbiprofen	3E7G	3E7G	-5.15688	-5.15688	P35228	nitric oxide synthase 2, inducible	17q11.2-q12	Low confidence docking hits
BCAT1	Aspirin	2COI	2COI	-5.15199	-5.15199	P54687	branched chain amino-acid transaminase 1, cytosolic	12p12.1	Low confidence docking hits
TYK2	Tenoxicam	3LXP	3LXP	-4.37308	-5.15108	P29597	tyrosine kinase 2	19p13.2	Low confidence docking hits
OAT	Bromfenac	2OAT	2OAT	-5.10672	-5.10672	P04181	ornithine aminotransferase	10q26	Low confidence docking hits
JAK2	Celecoxib	4FVQ	4FVQ	-5.10426	-5.10426	O60674	Janus kinase 2	9p24	Low confidence docking hits
OAT	Phenylbutazone	2OAT	2OAT	-5.08535	-5.09515	P04181	ornithine aminotransferase	10q26	Low confidence docking hits
TPH1	Bromfenac	1MLW	1MLW	-5.09082	-5.09082	P17752	tryptophan hydroxylase 1	11p15.3-p14	Low confidence docking hits
BCAT1	Valdecoxib	2COI	2COI	-5.08675	-5.08675	P54687	branched chain amino-acid transaminase 1, cytosolic	12p12.1	Low confidence docking hits
CBS	Meclofenamic acid	1JBQ	1JBQ	-5.07348	-5.07348	P35520	cystathionine-beta-synthase	21q22.3	Low confidence docking hits
GSTA4	Valdecoxib	3IK7	3IK7	-5.06821	-5.06821	O15217	glutathione S-transferase alpha 4	6p12.2	Low confidence docking hits
MMP8	Misoprostol	1I76	1I76	-5.05475	-5.05475	P22894	matrix metallopeptidase 8 (neutrophil collagenase)	11q21-q22	Low confidence docking hits
NOS2	Ketoprofen	3E7G	3E7G	-5.04271	-5.04271	P35228	nitric oxide synthase 2, inducible	17q11.2-q12	Low confidence docking hits
GSTA4	Celecoxib	3IK7	3IK7	-5.04241	-5.04241	O15217	glutathione S-transferase alpha 4	6p12.2	Low confidence docking hits
MMP3	Rofecoxib	1HY7	1HY7	-5.04024	-5.04024	P08254	matrix metallopeptidase 3 (stromelysin 1, progelatinase)	11q22.3	Low confidence docking hits
GSTA4	Flurbiprofen	3IK7	3IK7	-5.02003	-5.02003	O15217	glutathione S-transferase alpha 4	6p12.2	Low confidence docking hits
GSTM1	Acetaminophen	1XW6	1XW6	-5.0093	-5.0093	P09488	glutathione S-transferase mu 1	1p13.3	Low confidence docking hits
ADA	Etodolac	3IAR	3IAR	-4.99718	-4.99718	P00813	adenosine deaminase	20q13.12	Low confidence docking hits
MMP12	Tenoxicam	1Y93	1Y93	-3.13421	-4.98771	P39900	matrix metallopeptidase 12 (macrophage elastase)	11q22.3	Low confidence docking hits
NOS2	Fenoprofen	3E7G	3E7G	-4.98468	-4.98468	P35228	nitric oxide synthase 2, inducible	17q11.2-q12	Low confidence docking hits
MMP13	Phenylbutazone	3ZXH	3ZXH	-2.53707	-4.97517	P45452	matrix metallopeptidase 13 (collagenase 3)	11q22.3	Low confidence docking hits
NOS2	Lornoxicam	3E7G	3E7G	-4.40434	-4.96994	P35228	nitric oxide synthase 2, inducible	17q11.2-q12	Low confidence docking hits
ADK	Diclofenac	1BX4	1BX4	-4.94821	-4.94821	P55263	adenosine kinase	10q22.2	Low confidence docking hits
CBS	Acetaminophen	1JBQ	1JBQ	-4.94287	-4.94287	P35520	cystathionine-beta-synthase	21q22.3	Low confidence docking hits
BCAT1	Acetaminophen	2COI	2COI	-4.93766	-4.93766	P54687	branched chain amino-acid transaminase 1, cytosolic	12p12.1	Low confidence docking hits
MMP1	Nabumetone	1HFC	1HFC	-4.93116	-4.93116	P03956	matrix metallopeptidase 1 (interstitial collagenase)	11q21-q22	Low confidence docking hits
GSTA4	Diclofenac	3IK7	3IK7	-4.90821	-4.90821	O15217	glutathione S-transferase alpha 4	6p12.2	Low confidence docking hits
NOS2	Meclofenamic acid	3E7G	3E7G	-4.90805	-4.90805	P35228	nitric oxide synthase 2, inducible	17q11.2-q12	Low confidence docking hits
CBS	Magnesium salicylate	1JBQ	1JBQ	-4.90439	-4.90439	P35520	cystathionine-beta-synthase	21q22.3	Low confidence docking hits
ESR2	Aspirin	3OLL	3OLL	-4.90267	-4.90267	Q92731	estrogen receptor 2 (ER beta)	14q21-q22	Low confidence docking hits
GSTM1	Tenoxicam	1XW6	1XW6	-2.23258	-4.89858	P09488	glutathione S-transferase mu 1	1p13.3	Low confidence docking hits
BCAT1	Tenoxicam	2COI	2COI	-4.10368	-4.89678	P54687	branched chain amino-acid transaminase 1, cytosolic	12p12.1	Low confidence docking hits
HPGDS	Diclofenac	2CVD	2CVD	-4.89183	-4.89183	O60760	hematopoietic prostaglandin D synthase	4q22.2	Low confidence docking hits
GSTA4	Misoprostol	3IK7	3IK7	-4.87947	-4.87947	O15217	glutathione S-transferase alpha 4	6p12.2	Low confidence docking hits
TPH1	Flurbiprofen	1MLW	1MLW	-4.86873	-4.86873	P17752	tryptophan hydroxylase 1	11p15.3-p14	Low confidence docking hits
MMP8	Rofecoxib	1I76	1I76	-4.86676	-4.86676	P22894	matrix metallopeptidase 8 (neutrophil collagenase)	11q21-q22	Low confidence docking hits
BCAT1	Lornoxicam	2COI	2COI	-2.1973	-4.8633	P54687	branched chain amino-acid transaminase 1, cytosolic	12p12.1	Low confidence docking hits
NOS2	Naproxen	3E7G	3E7G	-4.82245	-4.82245	P35228	nitric oxide synthase 2, inducible	17q11.2-q12	Low confidence docking hits
BCAT1	Diflunisal	2COI	2COI	-4.82053	-4.82053	P54687	branched chain amino-acid transaminase 1, cytosolic	12p12.1	Low confidence docking hits
HPGDS	Rofecoxib	2CVD	2CVD	-4.82042	-4.82042	O60760	hematopoietic prostaglandin D synthase	4q22.2	Low confidence docking hits
CBS	Rofecoxib	1JBQ	1JBQ	-4.81524	-4.81524	P35520	cystathionine-beta-synthase	21q22.3	Low confidence docking hits
CFTR	Valdecoxib	2PZE	2PZE	-4.78394	-4.78394	P13569	cystic fibrosis transmembrane conductance regulator (ATP-binding cassette sub-family C, member 7)	7q31-q32	Low confidence docking hits
GSTM1	Indomethacin	1XW6	1XW6	-4.77873	-4.77873	P09488	glutathione S-transferase mu 1	1p13.3	Low confidence docking hits
GSTA4	Diflunisal	3IK7	3IK7	-4.76223	-4.76223	O15217	glutathione S-transferase alpha 4	6p12.2	Low confidence docking hits
MMP1	Piroxicam	1HFC	1HFC	-2.01827	-4.74417	P03956	matrix metallopeptidase 1 (interstitial collagenase)	11q21-q22	Low confidence docking hits
NOS2	Indomethacin	3E7G	3E7G	-4.7417	-4.7417	P35228	nitric oxide synthase 2, inducible	17q11.2-q12	Low confidence docking hits
GSTM1	Mefenamic acid	1XW6	1XW6	-4.71695	-4.71695	P09488	glutathione S-transferase mu 1	1p13.3	Low confidence docking hits
BCAT1	Etodolac	2COI	2COI	-4.71546	-4.71546	P54687	branched chain amino-acid transaminase 1, cytosolic	12p12.1	Low confidence docking hits
BCAT1	Piroxicam	2COI	2COI	-1.98168	-4.70758	P54687	branched chain amino-acid transaminase 1, cytosolic	12p12.1	Low confidence docking hits
MMP7	Acetaminophen	2Y6D	2Y6D	-4.69872	-4.69872	P09237	matrix metallopeptidase 7 (matrilysin, uterine)	11q21-q22	Low confidence docking hits
GSTA4	Tenoxicam	3IK7	3IK7	-3.88645	-4.67955	O15217	glutathione S-transferase alpha 4	6p12.2	Low confidence docking hits
MMP7	Valdecoxib	2Y6D	2Y6D	-4.65682	-4.65682	P09237	matrix metallopeptidase 7 (matrilysin, uterine)	11q21-q22	Low confidence docking hits
ADK	Meclofenamic acid	1BX4	1BX4	-4.6561	-4.6561	P55263	adenosine kinase	10q22.2	Low confidence docking hits
GSTA4	Lornoxicam	3IK7	3IK7	-1.98654	-4.65254	O15217	glutathione S-transferase alpha 4	6p12.2	Low confidence docking hits
NOS2	Magnesium salicylate	3E7G	3E7G	-4.64219	-4.64219	P35228	nitric oxide synthase 2, inducible	17q11.2-q12	Low confidence docking hits
BCAT1	Lumiracoxib	2COI	2COI	-4.63998	-4.63998	P54687	branched chain amino-acid transaminase 1, cytosolic	12p12.1	Low confidence docking hits
CBS	Phenylbutazone	1JBQ	1JBQ	-2.20022	-4.63832	P35520	cystathionine-beta-synthase	21q22.3	Low confidence docking hits
GSTA4	Mefenamic acid	3IK7	3IK7	-4.63371	-4.63371	O15217	glutathione S-transferase alpha 4	6p12.2	Low confidence docking hits
CFTR	Rofecoxib	2PZE	2PZE	-4.625	-4.625	P13569	cystic fibrosis transmembrane conductance regulator (ATP-binding cassette sub-family C, member 7)	7q31-q32	Low confidence docking hits
GSTA4	Rofecoxib	3IK7	3IK7	-4.5945	-4.5945	O15217	glutathione S-transferase alpha 4	6p12.2	Low confidence docking hits
GSTM1	Celecoxib	1XW6	1XW6	-4.58864	-4.58864	P09488	glutathione S-transferase mu 1	1p13.3	Low confidence docking hits
OAT	Valdecoxib	2OAT	2OAT	-4.582	-4.582	P04181	ornithine aminotransferase	10q26	Low confidence docking hits
NOS2	Lumiracoxib	3E7G	3E7G	-4.55741	-4.55741	P35228	nitric oxide synthase 2, inducible	17q11.2-q12	Low confidence docking hits
GSTM1	Nabumetone	1XW6	1XW6	-4.55626	-4.55626	P09488	glutathione S-transferase mu 1	1p13.3	Low confidence docking hits
GSTA4	Piroxicam	3IK7	3IK7	-1.82156	-4.54746	O15217	glutathione S-transferase alpha 4	6p12.2	Low confidence docking hits
MMP7	Rofecoxib	2Y6D	2Y6D	-4.54452	-4.54452	P09237	matrix metallopeptidase 7 (matrilysin, uterine)	11q21-q22	Low confidence docking hits
AKT2	Phenylbutazone	1O6L	1O6L	-4.528	-4.5378	P31751	v-akt murine thymoma viral oncogene homolog 2	19q13.1-q13.2	Low confidence docking hits
OAT	Nabumetone	2OAT	2OAT	-4.51994	-4.51994	P04181	ornithine aminotransferase	10q26	Low confidence docking hits
MMP12	Acetaminophen	1Y93	1Y93	-4.51518	-4.51518	P39900	matrix metallopeptidase 12 (macrophage elastase)	11q22.3	Low confidence docking hits
GSTA1	Celecoxib	1K3Y	1K3Y	-4.51024	-4.51024	P08263	glutathione S-transferase alpha 1	6p12.2	Low confidence docking hits
ADA	Lumiracoxib	3IAR	3IAR	-4.50507	-4.50507	P00813	adenosine deaminase	20q13.12	Low confidence docking hits
CBS	Tenoxicam	1JBQ	1JBQ	-3.71195	-4.48995	P35520	cystathionine-beta-synthase	21q22.3	Low confidence docking hits
JAK2	Phenylbutazone	4FVQ	4FVQ	-4.46432	-4.47412	O60674	Janus kinase 2	9p24	Low confidence docking hits
TAP1	Nabumetone	1JJ7	1JJ7	-4.46665	-4.46665	Q03518	transporter 1, ATP-binding cassette, sub-family B (MDR/TAP)	6p21.3	Low confidence docking hits
TAP1	Lornoxicam	1JJ7	1JJ7	-2.60396	-4.45746	Q03518	transporter 1, ATP-binding cassette, sub-family B (MDR/TAP)	6p21.3	Low confidence docking hits
BCAT1	Indomethacin	2COI	2COI	-4.45613	-4.45613	P54687	branched chain amino-acid transaminase 1, cytosolic	12p12.1	Low confidence docking hits
HPGDS	Celecoxib	2CVD	2CVD	-4.44672	-4.44672	O60760	hematopoietic prostaglandin D synthase	4q22.2	Low confidence docking hits
MTRR	Celecoxib	2QTZ_FAD	2QTZ	-4.44636	-4.44636	Q9UBK8	5-methyltetrahydrofolate-homocysteine methyltransferase reductase	5p15.31	Low confidence docking hits
GSTA1	Lumiracoxib	1K3Y	1K3Y	-4.43827	-4.43827	P08263	glutathione S-transferase alpha 1	6p12.2	Low confidence docking hits
SGK1	Misoprostol	2R5T	2R5T	-4.43214	-4.43214	O00141	serum/glucocorticoid regulated kinase 1	6q23	Low confidence docking hits
GSTA1	Valdecoxib	1K3Y	1K3Y	-4.42763	-4.42763	P08263	glutathione S-transferase alpha 1	6p12.2	Low confidence docking hits
GSTM1	Misoprostol	1XW6	1XW6	-4.42076	-4.42076	P09488	glutathione S-transferase mu 1	1p13.3	Low confidence docking hits
MMP3	Misoprostol	1HY7	1HY7	-4.39224	-4.39224	P08254	matrix metallopeptidase 3 (stromelysin 1, progelatinase)	11q22.3	Low confidence docking hits
CBS	Lornoxicam	1JBQ	1JBQ	-1.71939	-4.38539	P35520	cystathionine-beta-synthase	21q22.3	Low confidence docking hits
CBS	Piroxicam	1JBQ	1JBQ	-4.36889	-4.37489	P35520	cystathionine-beta-synthase	21q22.3	Low confidence docking hits
CBS	Misoprostol	1JBQ	1JBQ	-4.37383	-4.37383	P35520	cystathionine-beta-synthase	21q22.3	Low confidence docking hits
TPMT	Lornoxicam	2BZG2	2BZG	-1.6789	-4.3449	P51580	thiopurine S-methyltransferase	6p22.3	Low confidence docking hits
CFTR	Celecoxib	2PZE	2PZE	-4.33616	-4.33616	P13569	cystic fibrosis transmembrane conductance regulator (ATP-binding cassette sub-family C, member 7)	7q31-q32	Low confidence docking hits
GSTA1	Meclofenamic acid	1K3Y	1K3Y	-4.33547	-4.33547	P08263	glutathione S-transferase alpha 1	6p12.2	Low confidence docking hits
MMP7	Celecoxib	2Y6D	2Y6D	-4.33355	-4.33355	P09237	matrix metallopeptidase 7 (matrilysin, uterine)	11q21-q22	Low confidence docking hits
NOS2	Aspirin	3E7G	3E7G	-4.32716	-4.32716	P35228	nitric oxide synthase 2, inducible	17q11.2-q12	Low confidence docking hits
JAK1	Celecoxib	4E5W	4E5W	-4.32077	-4.32077	P23458	Janus kinase 1	1p32.3-p31.3	Low confidence docking hits
MMP13	Rofecoxib	3ZXH	3ZXH	-4.31707	-4.31707	P45452	matrix metallopeptidase 13 (collagenase 3)	11q22.3	Low confidence docking hits
TPMT	Celecoxib	2BZG2	2BZG	-4.28302	-4.28302	P51580	thiopurine S-methyltransferase	6p22.3	Low confidence docking hits
GSTM1	Lornoxicam	1XW6	1XW6	-1.60581	-4.27182	P09488	glutathione S-transferase mu 1	1p13.3	Low confidence docking hits
GSTA1	Diclofenac	1K3Y	1K3Y	-4.23963	-4.23963	P08263	glutathione S-transferase alpha 1	6p12.2	Low confidence docking hits
MMP13	Celecoxib	3ZXH	3ZXH	-4.23928	-4.23928	P45452	matrix metallopeptidase 13 (collagenase 3)	11q22.3	Low confidence docking hits
BCAT1	Phenylbutazone	2COI	2COI	-1.76524	-4.20334	P54687	branched chain amino-acid transaminase 1, cytosolic	12p12.1	Low confidence docking hits
CFTR	Nabumetone	2PZE	2PZE	-4.17711	-4.17711	P13569	cystic fibrosis transmembrane conductance regulator (ATP-binding cassette sub-family C, member 7)	7q31-q32	Low confidence docking hits
ACE	Rofecoxib	1UZE	1UZE	-4.17663	-4.17663	P12821	angiotensin I converting enzyme (peptidyl-dipeptidase A) 1	17q23.3	Low confidence docking hits
BCAT1	Mefenamic acid	2COI	2COI	-4.15991	-4.15991	P54687	branched chain amino-acid transaminase 1, cytosolic	12p12.1	Low confidence docking hits
MMP13	Misoprostol	3ZXH	3ZXH	-4.14859	-4.14859	P45452	matrix metallopeptidase 13 (collagenase 3)	11q22.3	Low confidence docking hits
GSTM1	Valdecoxib	1XW6	1XW6	-4.13015	-4.13015	P09488	glutathione S-transferase mu 1	1p13.3	Low confidence docking hits
TAP1	Piroxicam	1JJ7	1JJ7	-1.40411	-4.13001	Q03518	transporter 1, ATP-binding cassette, sub-family B (MDR/TAP)	6p21.3	Low confidence docking hits
NOS2	Bromfenac	3E7G	3E7G	-4.12988	-4.12988	P35228	nitric oxide synthase 2, inducible	17q11.2-q12	Low confidence docking hits
TAP1	Valdecoxib	1JJ7	1JJ7	-4.12091	-4.12091	Q03518	transporter 1, ATP-binding cassette, sub-family B (MDR/TAP)	6p21.3	Low confidence docking hits
JAK2	Misoprostol	4FVQ	4FVQ	-4.10234	-4.10234	O60674	Janus kinase 2	9p24	Low confidence docking hits
TPMT	Misoprostol	2BZG2	2BZG	-4.09957	-4.09957	P51580	thiopurine S-methyltransferase	6p22.3	Low confidence docking hits
CFTR	Phenylbutazone	2PZE	2PZE	-4.03222	-4.04202	P13569	cystic fibrosis transmembrane conductance regulator (ATP-binding cassette sub-family C, member 7)	7q31-q32	Low confidence docking hits
MMP7	Misoprostol	2Y6D	2Y6D	-4.03115	-4.03115	P09237	matrix metallopeptidase 7 (matrilysin, uterine)	11q21-q22	Low confidence docking hits
GSTM1	Meclofenamic acid	1XW6	1XW6	-4.01614	-4.01614	P09488	glutathione S-transferase mu 1	1p13.3	Low confidence docking hits
ADA	Diclofenac	3IAR	3IAR	-4.00874	-4.00874	P00813	adenosine deaminase	20q13.12	Low confidence docking hits
BCAT1	Diclofenac	2COI	2COI	-3.99431	-3.99431	P54687	branched chain amino-acid transaminase 1, cytosolic	12p12.1	Low confidence docking hits
MMP12	Nabumetone	1Y93	1Y93	-3.99025	-3.99025	P39900	matrix metallopeptidase 12 (macrophage elastase)	11q22.3	Low confidence docking hits
MMP1	Misoprostol	1HFC	1HFC	-3.97668	-3.97668	P03956	matrix metallopeptidase 1 (interstitial collagenase)	11q21-q22	Low confidence docking hits
MMP12	Lornoxicam	1Y93	1Y93	-1.26881	-3.93481	P39900	matrix metallopeptidase 12 (macrophage elastase)	11q22.3	Low confidence docking hits
TPMT	Indomethacin	2BZG2	2BZG	-3.92251	-3.92251	P51580	thiopurine S-methyltransferase	6p22.3	Low confidence docking hits
NOS2	Rofecoxib	3E7G	3E7G	-3.82698	-3.82698	P35228	nitric oxide synthase 2, inducible	17q11.2-q12	Low confidence docking hits
TAP1	Celecoxib	1JJ7	1JJ7	-3.80388	-3.80388	Q03518	transporter 1, ATP-binding cassette, sub-family B (MDR/TAP)	6p21.3	Low confidence docking hits
TAP1	Rofecoxib	1JJ7	1JJ7	-3.80279	-3.80279	Q03518	transporter 1, ATP-binding cassette, sub-family B (MDR/TAP)	6p21.3	Low confidence docking hits
MMP8	Celecoxib	1I76	1I76	-3.79054	-3.79054	P22894	matrix metallopeptidase 8 (neutrophil collagenase)	11q21-q22	Low confidence docking hits
BCAT1	Meclofenamic acid	2COI	2COI	-3.78514	-3.78514	P54687	branched chain amino-acid transaminase 1, cytosolic	12p12.1	Low confidence docking hits
GSTM1	Piroxicam	1XW6	1XW6	-3.74676	-3.75276	P09488	glutathione S-transferase mu 1	1p13.3	Low confidence docking hits
MMP12	Piroxicam	1Y93	1Y93	-3.73224	-3.73824	P39900	matrix metallopeptidase 12 (macrophage elastase)	11q22.3	Low confidence docking hits
GSTM1	Rofecoxib	1XW6	1XW6	-3.69616	-3.69616	P09488	glutathione S-transferase mu 1	1p13.3	Low confidence docking hits
TAP1	Misoprostol	1JJ7	1JJ7	-3.68757	-3.68757	Q03518	transporter 1, ATP-binding cassette, sub-family B (MDR/TAP)	6p21.3	Low confidence docking hits
TPMT	Rofecoxib	2BZG2	2BZG	-3.68321	-3.68321	P51580	thiopurine S-methyltransferase	6p22.3	Low confidence docking hits
TAP1	Phenylbutazone	1JJ7	1JJ7	-3.65712	-3.66692	Q03518	transporter 1, ATP-binding cassette, sub-family B (MDR/TAP)	6p21.3	Low confidence docking hits
TPMT	Carprofen	2BZG2	2BZG	-3.65659	-3.65659	P51580	thiopurine S-methyltransferase	6p22.3	Low confidence docking hits
NOS2	Phenylbutazone	3E7G	3E7G	-1.10649	-3.54459	P35228	nitric oxide synthase 2, inducible	17q11.2-q12	Low confidence docking hits
GSTA1	Phenylbutazone	1K3Y	1K3Y	-1.07676	-3.51486	P08263	glutathione S-transferase alpha 1	6p12.2	Low confidence docking hits
CFTR	Misoprostol	2PZE	2PZE	-3.49289	-3.49289	P13569	cystic fibrosis transmembrane conductance regulator (ATP-binding cassette sub-family C, member 7)	7q31-q32	Low confidence docking hits
MMP3	Celecoxib	1HY7	1HY7	-3.44177	-3.44177	P08254	matrix metallopeptidase 3 (stromelysin 1, progelatinase)	11q22.3	Low confidence docking hits
OAT	Rofecoxib	2OAT	2OAT	-3.42523	-3.42523	P04181	ornithine aminotransferase	10q26	Low confidence docking hits
MMP12	Rofecoxib	1Y93	1Y93	-3.40383	-3.40383	P39900	matrix metallopeptidase 12 (macrophage elastase)	11q22.3	Low confidence docking hits
GSTM1	Phenylbutazone	1XW6	1XW6	-0.96033	-3.39843	P09488	glutathione S-transferase mu 1	1p13.3	Low confidence docking hits
TPH1	Piroxicam	1MLW	1MLW	-0.639013	-3.36491	P17752	tryptophan hydroxylase 1	11p15.3-p14	Low confidence docking hits
MMP12	Valdecoxib	1Y93	1Y93	-3.27566	-3.27566	P39900	matrix metallopeptidase 12 (macrophage elastase)	11q22.3	Low confidence docking hits
TPH1	Valdecoxib	1MLW	1MLW	-3.22109	-3.22109	P17752	tryptophan hydroxylase 1	11p15.3-p14	Low confidence docking hits
MMP12	Celecoxib	1Y93	1Y93	-3.12121	-3.12121	P39900	matrix metallopeptidase 12 (macrophage elastase)	11q22.3	Low confidence docking hits
NOS2	Celecoxib	3E7G	3E7G	-3.11291	-3.11291	P35228	nitric oxide synthase 2, inducible	17q11.2-q12	Low confidence docking hits
MMP12	Misoprostol	1Y93	1Y93	-3.0309	-3.0309	P39900	matrix metallopeptidase 12 (macrophage elastase)	11q22.3	Low confidence docking hits
GSTA1	Rofecoxib	1K3Y	1K3Y	-3.00772	-3.00772	P08263	glutathione S-transferase alpha 1	6p12.2	Low confidence docking hits
MMP12	Phenylbutazone	1Y93	1Y93	-2.83262	-2.84242	P39900	matrix metallopeptidase 12 (macrophage elastase)	11q22.3	Low confidence docking hits
TPH1	Indomethacin	1MLW	1MLW	-2.67474	-2.67474	P17752	tryptophan hydroxylase 1	11p15.3-p14	Low confidence docking hits
TPH1	Lornoxicam	1MLW	1MLW	0.172684	-2.49332	P17752	tryptophan hydroxylase 1	11p15.3-p14	Low confidence docking hits
TPMT	Phenylbutazone	2BZG2	2BZG	0.13049	-2.30761	P51580	thiopurine S-methyltransferase	6p22.3	Low confidence docking hits
	Note: High confidence docking hits are that docking hits with glide gscore are higher than average glide gscore; Low confidence docking hits are that docking hits with glide gscore are less than average glide gscore.

## Sheet: Fisher exact test
Gene_symbol	The number of docking hits with glide gscore higher than average glide gscore	The total number of docking hits with glide gscore higher than average glide gscore	The number of docking hits with glide gscore less than average glide gscore	The total number of docking hits with glide gscore less than average glide gscore	Odd ratio	Fisher exact test
PPARA	25	437	1	476	28.8	1.3e-07
RARG	22	437	1	476	25.1	1.1e-06
NR1H4	22	437	4	476	6.2	0.00018
MET	22	437	4	476	6.2	0.00018
AKT2	17	437	4	476	4.8	0.0031
ACE	17	437	4	476	4.8	0.0031
SGK1	21	437	5	476	4.7	0.001
PPARD	21	437	5	476	4.7	0.001
MMP3	20	437	6	476	3.8	0.0026
MMP8	19	437	6	476	3.6	0.0071
NNMT	18	437	6	476	3.4	0.011
CFTR	19	437	7	476	3	0.0096
MMP13	19	437	7	476	3	0.0096
JAK2	18	437	8	476	2.5	0.029
JAK1	17	437	9	476	2.1	0.076
MMP16	16	437	10	476	1.8	0.169
MMP1	16	437	10	476	1.8	0.169
PDE5A	16	437	10	476	1.8	0.169
ADA	9	437	7	476	1.4	0.616
MMP7	13	437	13	476	1.1	0.845
ADK	7	437	8	476	0.95	1
MTRR	11	437	15	476	0.79	0.691
TYK2	9	437	14	476	0.69	0.527
ESR2	8	437	13	476	0.66	0.387
TAP1	6	437	20	476	0.32	0.998
TPH1	5	437	17	476	0.31	0.996
TPMT	5	437	22	476	0.24	1
HPGDS	5	437	22	476	0.24	1
CBS	4	437	22	476	0.19	1
GSTA1	2	437	23	476	0.09	1
MMP12	2	437	24	476	0.09	1
GSTM1	2	437	24	476	0.09	1
OAT	2	437	24	476	0.09	1
GSTP1	1	437	25	476	0.04	1
BCAT1	1	437	25	476	0.04	1
